# Supplementary material for: Dissecting the Origin of Heterogeneity in Uterine and Ovarian Carcinosarcomas
Source: Cancer Res Commun. 2023 May 10;3(5):830–41. doi: 10.1158/2767-9764.CRC-22-0520 (PMC10171113; doi:10.1158/2767-9764.CRC-22-0520)
Supplement: Supplementary Table 1 — Curated list of chromatin remodeling genes. [file crc-22-0520-s01.xlsx]

## Sheet: CRG_curated_gene_list
Supplementary Table 1. Curated list of chromatin remodeling genes.
Symbol	Ensg	Synonym	Description	COMPLEX	Subunit
ACTB	ENSG00000075624		Actin B	SWI/SNF	accessory - variant
ACTL6A	ENSG00000136518	BAF53A	Actin Like 6A	SWI/SNF	accessory - variant
ACTL6B	ENSG00000077080	BAF53B	Actin Like 6B	SWI/SNF	accessory - variant
ARID1A	ENSG00000117713	BAF250A	AT-Rich Interaction Domain 1A	SWI/SNF	accessory - uniq BAF
ARID1B	ENSG00000049618	BAF250B	AT-Rich Interaction Domain 1B	SWI/SNF	accessory - uniq BAF
ARID2	ENSG00000189079	BAF200	AT-Rich Interaction Domain 2	SWI/SNF	accessory - uniq PBAF
BAZ1A	ENSG00000198604		Bromodomain Adjacent To Zinc Finger Domain 1A	ISWI	accessory
BCL11A	ENSG00000119866		B-Cell CLL/Lymphoma 11A	SWI/SNF	accessory
BCL11B	ENSG00000127152		B-Cell CLL/Lymphoma 11B	SWI/SNF	accessory
BCL7	ENSG00000110987	BCL7A	BCL Tumor Suppressor 7A	SWI/SNF	accessory
BCL7B	ENSG00000106635		BCL Tumor Suppressor 7B	SWI/SNF	accessory
BCL7C	ENSG00000099385		BCL Tumor Suppressor 7C	SWI/SNF	accessory
BRD7	ENSG00000166164		Bromodomain Containing 7	SWI/SNF	accessory - uniq PBAF
BRD9	ENSG00000028310		Bromodomain Containing 9	SWI/SNF
DPF1	ENSG00000011332	BAF45B	D4, zinc and double PHD fingers family 1	SWI/SNF	accessory - variant
DPF2	ENSG00000133884	BAF45D	D4, zinc and double PHD fingers family 2	SWI/SNF	accessory - variant
DPF3	ENSG00000205683	BAF45C	D4, zinc and double PHD fingers, family 3	SWI/SNF	accessory - variant
INO80	ENSG00000128908		INO80 Complex Subunit	INO80	core - Helicase/ATPase
PBRM1	ENSG00000163939	BAF180	Polybromo 1	SWI/SNF	accessory - uniq PBAF
PHF10	ENSG00000130024	BAF45A	PHD finger protein 10	SWI/SNF	accessory - variant
SMARCA1	ENSG00000102038		SWI/SNF Related, Matrix Associated, Actin Dependent Regulator Of Chromatin, Subfamily A, Member 1	ISWI	core - Helicase/ATPase
SMARCA2	ENSG00000080503	BRM	SWI/SNF Related, Matrix Associated, Actin Dependent Regulator Of Chromatin, Subfamily A, Member 2	SWI/SNF	core - Helicase/ATPase
SMARCA4	ENSG00000127616	BRG1	SWI/SNF Related, Matrix Associated, Actin Dependent Regulator Of Chromatin, Subfamily A, Member 4	SWI/SNF	core - Helicase/ATPase
SMARCA5	ENSG00000153147		SWI/SNF Related, Matrix Associated, Actin Dependent Regulator Of Chromatin, Subfamily A, Member 5	ISWI	core - Helicase/ATPase
SMARCAD1	ENSG00000163104		SWI/SNF-Related, Matrix-Associated Actin-Dependent Regulator Of Chromatin, Subfamily A, Containing DEAD/H Box 1	SWI/SNF
SMARCAL1	ENSG00000138375		SWI/SNF Related, Matrix Associated, Actin Dependent Regulator Of Chromatin, Subfamily A Like 1	SWI/SNF
SMARCB1	ENSG00000099956	INI1/SNF5/BAF47	SWI/SNF Related, Matrix Associated, Actin Dependent Regulator Of Chromatin, Subfamily B, Member 1	SWI/SNF	core
SMARCC1	ENSG00000173473	BAF155	SWI/SNF Related, Matrix Associated, Actin Dependent Regulator Of ChromatinSubfamily C Member 1	SWI/SNF	core
SMARCC2	ENSG00000139613	BAF170	SWI/SNF Related, Matrix Associated, Actin Dependent Regulator Of ChromatinSubfamily C Member 2	SWI/SNF	core
SMARCD1	ENSG00000066117	BAF60A	SWI/SNF Related, Matrix Associated, Actin Dependent Regulator Of Chromatin, Subfamily D, Member 1	SWI/SNF	accessory - variant
SMARCD2	ENSG00000108604	BAF60B	SWI/SNF Related, Matrix Associated, Actin Dependent Regulator Of Chromatin, Subfamily D, Member 2	SWI/SNF	accessory - variant
SMARCD3	ENSG00000082014	BAF60C	SWI/SNF Related, Matrix Associated, Actin Dependent Regulator Of Chromatin, Subfamily D, Member 3	SWI/SNF	accessory - variant
SMARCE1	ENSG00000073584	BAF57	SWI/SNF Related, Matrix Associated, Actin Dependent Regulator Of Chromatin, Subfamily E, Member 1	SWI/SNF	accessory - variant
SS18	ENSG00000141380		SS18, NBAF Chromatin Remodeling Complex Subunit	SWI/SNF	accessory
NSD1	ENSG00000165671		Nuclear Receptor Binding SET Domain Protein 1	NSD
NSD2	ENSG00000109685	WHSC1	Nuclear Receptor Binding SET Domain Protein 2	NSD
NSD3	ENSG00000147548	WHSC1L1	Nuclear Receptor Binding SET Domain Protein 3	NSD
SETD1A	ENSG00000099381		SET Domain Containing 1A	SET
SETD1B	ENSG00000139718		SET Domain Containing 1B	SET
SETD2	ENSG00000181555		SET Domain Containing 2	SET
DNMT1	ENSG00000130816		DNA Methyltransferase 1	DNMT
DNMT3A	ENSG00000119772		DNA Methyltransferase 3 Alpha	DNMT
DNMT3B	ENSG00000088305		DNA Methyltransferase 3 Beta	DNMT
DNMT3L	ENSG00000142182		DNA Methyltransferase 3 Like	DNMT
KAT6A	ENSG00000083168		Lysine Acetyltransferase 6A	KAT6
KMT2A	ENSG00000118058		Lysine Methyltransferase 2A	KMT
KMT2B	ENSG00000272333		Lysine Methyltransferase 2B	KMT
KMT2C	ENSG00000055609		Lysine Methyltransferase 2C	KMT
KMT2D	ENSG00000167548		Lysine Methyltransferase 2D	KMT
KMT2E	ENSG00000005483		Lysine Methyltransferase 2E	KMT
KMT5A	ENSG00000183955	SETD8	Lysine Methyltransferase 5A	KMT
KMT5B	ENSG00000110066	SUV420H1	Lysine Methyltransferase 5B	KMT
KMT5C	ENSG00000133247	SUV420H2	Lysine Methyltransferase 5C	KMT
BCOR	ENSG00000183337		BCL6 Corepressor	PRC1	non-canonical
BMI1	ENSG00000168283	PCGF4	Proto-Oncogene, Polycomb Ring Finger	PRC1	core - canonical
CBX2	ENSG00000173894		Chromobox 2	PRC1	canonical - binding of H3K27me3
CBX4	ENSG00000141582		Chromobox 4	PRC1	canonical - binding of H3K27me3
CBX6	ENSG00000183741		Chromobox 6	PRC1	canonical
CBX7	ENSG00000100307		Chromobox 7	PRC1	canonical - binding of H3K27me3
CBX8	ENSG00000141570		Chromobox 8	PRC1	canonical - binding of H3K27me3
KDM2B	ENSG00000089094		Lysine Demethylase 2B	PRC1	non-canonical
PCGF1	ENSG00000115289	NSPC1	Polycomb Group Ring Finger 1	PRC1
PCGF2	ENSG00000056661	Mel18	Polycomb Group Ring Finger 2	PRC1	core - canonical
PCGF3	ENSG00000185619		Polycomb Group Ring Finger 3	PRC1
PCGF5	ENSG00000180628		Polycomb Group Ring Finger 5	PRC1
PCGF6	ENSG00000156374	MBLR	Polycomb Group Ring Finger 6	PRC1
PHC1	ENSG00000111752	HPH1	Polyhomeotic Homolog 1	PRC1	canonical
PHC2	ENSG00000134686	HPH2	Polyhomeotic Homolog 2	PRC1	canonical
PHC3	ENSG00000173889	HPH3	Polyhomeotic Homolog 3	PRC1	canonical
RING1	ENSG00000204227	RING1A	Ring Finger Protein 1	PRC1	core - monoubiquitylation H2A
RNF2	ENSG00000121481	RING1B	Ring Finger Protein 2	PRC1	core - monoubiquitylation H2A
RYBP	ENSG00000163602		RING1 And YY1 Binding Protein	PRC1	non-canonical
SCMH1	ENSG00000010803		sex comb on midleg homolog 1 (Drosophila)	PRC1	canonical
SCML1	ENSG00000047634		sex comb on midleg-like 1 (Drosophila)	PRC1	canonical
SCML2	ENSG00000102098		sex comb on midleg-like 2 (Drosophila)	PRC1	canonical
AEBP2	ENSG00000139154		AE Binding Protein 2	PRC2	variant 2.2
EED	ENSG00000074266		Embryonic Ectoderm Development	PRC2	core - Binding of H3K27me3
EPOP	ENSG00000179294	C17orf96	Elongin BC And Polycomb ReElongin BC And Polycomb Repressive Complex 2 Associated Proteinpressive Complex 2 Associated Protein	PRC2	variant 2.1
EZH1	ENSG00000108799		Enhancer Of Zeste 1 Polycomb Repressive Complex 2 Subunit	PRC2	core - Methylation H3K27me3
EZH2	ENSG00000106462		Enhancer Of Zeste 2 Polycomb Repressive Complex 2 Subunit	PRC2	core - Methylation H3K27me3
JARID2	ENSG00000008083		Jumonji And AT-Rich Interaction Domain Containing 2	PRC2	variant 2.2
LCOR	ENSG00000196233	C10orf12	Ligand Dependent Nuclear Receptor Corepressor	PRC2	variant 2.1
MTF2	ENSG00000143033	Pcl2	Metal Response Element Binding Transcription Factor 2	PRC2	variant 2.1
PHF1	ENSG00000112511	Pcl1	PHD Finger Protein 1	PRC2	variant 2.1
PHF19	ENSG00000119403	Pcl3	PHD Finger Protein 19	PRC2	variant 2.1
RBBP4	ENSG00000162521	RbAp48	RB Binding Protein 4, Chromatin Remodeling Factor	PRC2	core - Binding histone
RBBP7	ENSG00000102054	RbAp46	RB Binding Protein 7, Chromatin Remodeling Factor	PRC2	core - Binding histone
SUZ12	ENSG00000178691		SUZ12 Polycomb Repressive Complex 2 Subunit	PRC2	core
