# Supplementary material for: Dissecting the Origin of Heterogeneity in Uterine and Ovarian Carcinosarcomas
Source: Cancer Res Commun. 2023 May 10;3(5):830–41. doi: 10.1158/2767-9764.CRC-22-0520 (PMC10171113; doi:10.1158/2767-9764.CRC-22-0520)
Supplement: Supplementary Table 2 — List of differentially expressed genes (paired analysis of 5 selected tumors). [file crc-22-0520-s02.xlsx]

## Sheet: DE_genes UP in carcinoma
	baseMean	log2FoldChange	lfcSE	stat	pvalue	padj	mean.carc	mean.sarc	med.carc	med.sarc
ENSG00000188747	62.30657	-5.7518379	0.9644387	-5.963923	2.462529e-09	2.497103e-06	123.55288	1.060272e+00	1.159980e+01	0.000000e+00
ENSG00000170373	25.11035	-5.7483574	1.3679487	-4.202173	2.643645e-05	4.061761e-03	37.03594	1.318476e+01	3.068867e+01	0.000000e+00
ENSG00000218048	17948.63535	-5.6375786	0.5151223	-10.944156	7.087471e-28	1.796745e-23	35470.63623	4.266345e+02	2.026226e+03	2.826143e+01
ENSG00000002726	4843.48138	-5.5533111	1.0769622	-5.156459	2.516639e-07	1.081344e-04	9647.26200	3.970077e+01	3.218656e+03	3.611183e+01
ENSG00000230118	792.12741	-5.4117729	0.9200712	-5.881907	4.055668e-09	3.954432e-06	1410.13850	1.741163e+02	1.269596e+03	1.188659e+01
ENSG00000157005	53.26816	-5.3039503	1.2713394	-4.171939	3.020186e-05	4.530458e-03	105.90829	6.280318e-01	1.601933e+01	0.000000e+00
ENSG00000162706	100.34877	-5.2813938	1.5048846	-3.509501	4.489485e-04	3.076025e-02	189.61079	1.108675e+01	4.104297e+01	1.080599e+00
ENSG00000082175	62.41313	-5.1420945	1.2732447	-4.038575	5.377683e-05	6.682826e-03	107.29663	1.752964e+01	1.094479e+02	9.982644e-01
ENSG00000241359	80.82966	-5.1168003	1.2051023	-4.245947	2.176723e-05	3.498822e-03	154.38272	7.276594e+00	1.136617e+01	7.850398e-01
ENSG00000233725	329.69874	-5.0852630	1.1820038	-4.302239	1.690807e-05	3.018567e-03	624.66936	3.472812e+01	3.509690e+02	7.986115e+00
ENSG00000133665	272.84813	-5.0381087	0.7942855	-6.342945	2.254146e-10	3.571554e-07	524.34012	2.135614e+01	2.517302e+02	8.644793e+00
ENSG00000140067	914.17154	-4.8546636	0.8595305	-5.648041	1.622866e-08	1.175597e-05	1790.39691	3.794617e+01	1.444652e+03	2.495661e+01
ENSG00000217801	3189.15461	-4.8452506	0.6917963	-7.003869	2.489882e-12	7.013443e-09	5658.41746	7.198918e+02	5.195198e+03	1.727088e+02
ENSG00000182584	42.61242	-4.8103256	1.1265846	-4.269831	1.956213e-05	3.350807e-03	74.09068	1.113415e+01	4.660131e+01	8.421196e-01
ENSG00000185038	517.85444	-4.7938310	1.0672913	-4.491586	7.069469e-06	1.614578e-03	1025.28169	1.042719e+01	4.474210e+01	6.483595e+00
ENSG00000189377	55.16921	-4.7160934	0.9409438	-5.012088	5.384245e-07	2.099938e-04	104.75649	5.581930e+00	8.762549e+01	1.684239e+00
ENSG00000225969	1262.74572	-4.6927743	0.5989673	-7.834775	4.696816e-15	5.953450e-11	2390.10505	1.353864e+02	8.193435e+02	2.747639e+01
ENSG00000173702	76.45248	-4.6459860	1.0530316	-4.412010	1.024153e-05	2.085478e-03	123.60847	2.929649e+01	5.388321e+01	1.080599e+00
ENSG00000266830	298.60500	-4.5956095	0.9876679	-4.652990	3.271553e-06	8.823101e-04	523.91409	7.329591e+01	1.996824e+02	0.000000e+00
ENSG00000129455	9771.18140	-4.5858113	0.8382913	-5.470427	4.489523e-08	2.775949e-05	15348.41567	4.193947e+03	3.219593e+02	1.600027e+01
ENSG00000197046	458.96423	-4.5539615	1.0692108	-4.259180	2.051780e-05	3.431310e-03	822.69984	9.522862e+01	6.407733e+02	2.198111e+01
ENSG00000173581	50.61678	-4.5205499	1.0111897	-4.470526	7.802752e-06	1.735154e-03	95.70848	5.525078e+00	7.622729e+01	1.070878e+00
ENSG00000162949	365.01459	-4.5161848	0.9851113	-4.584441	4.552019e-06	1.131355e-03	612.60575	1.174234e+02	1.282765e+02	2.021087e+01
ENSG00000211660	5422.84179	-4.3475769	0.9161083	-4.745702	2.077848e-06	5.985855e-04	9173.22759	1.672456e+03	5.875175e+03	6.460878e+02
ENSG00000177202	67.41508	-4.2904186	0.9578737	-4.479107	7.495594e-06	1.681600e-03	128.34475	6.485405e+00	2.918611e+01	1.070878e+00
ENSG00000215182	343.18619	-4.2900737	1.1372380	-3.772362	1.617092e-04	1.516281e-02	673.82886	1.254352e+01	3.182528e+01	1.070878e+00
ENSG00000160180	55.23446	-4.2829885	1.1247670	-3.807890	1.401578e-04	1.351003e-02	72.15034	3.831859e+01	3.296190e+01	8.421196e-01
ENSG00000164736	23.77121	-4.2611008	1.0341863	-4.120245	3.784697e-05	5.138760e-03	45.83016	1.712270e+00	2.159573e+01	1.080599e+00
ENSG00000163286	2059.36469	-4.2584794	0.8240657	-5.167646	2.370611e-07	1.036161e-04	4006.97295	1.117564e+02	7.819927e+02	7.187503e+01
ENSG00000099812	327.50143	-4.2177410	1.2396090	-3.402477	6.677803e-04	4.011587e-02	595.18606	5.981681e+01	4.989750e+02	2.119607e+01
ENSG00000165949	128.07491	-4.1632473	1.2004479	-3.468078	5.241946e-04	3.416159e-02	253.51067	2.639147e+00	9.303074e+01	2.355119e+00
ENSG00000249955	59.46223	-4.1588003	0.8361790	-4.973577	6.572877e-07	2.487000e-04	109.41232	9.512137e+00	7.678522e+01	3.993057e+00
ENSG00000196109	8682.03990	-4.1583268	0.9533097	-4.361989	1.288852e-05	2.456668e-03	17312.31426	5.176555e+01	2.746201e+02	2.395834e+01
ENSG00000128039	132.10724	-4.1483635	0.9039623	-4.589089	4.451841e-06	1.128586e-03	254.86125	9.353233e+00	9.445555e+01	4.210598e+00
ENSG00000179862	2502.04854	-4.1335186	0.7160382	-5.772763	7.798220e-09	6.589756e-06	4433.86058	5.702365e+02	2.292221e+03	8.784726e+01
ENSG00000114737	153.39976	-4.1280687	1.1988984	-3.443218	5.748354e-04	3.643163e-02	297.87215	8.927375e+00	1.358834e+02	8.567023e+00
ENSG00000236409	32.16382	-4.0883781	1.0307349	-3.966469	7.294529e-05	8.439104e-03	55.33510	8.992545e+00	5.634191e+01	3.140159e+00
ENSG00000230061	5551.46934	-4.0738950	0.7201890	-5.656703	1.543087e-08	1.175597e-05	10292.87380	8.100649e+02	2.021348e+03	1.625291e+02
ENSG00000105519	745.04336	-4.0681662	1.0912853	-3.727867	1.931074e-04	1.711702e-02	1178.80078	3.112859e+02	5.385624e+02	6.594334e+01
ENSG00000205847	73.67690	-4.0379848	1.1495594	-3.512637	4.436833e-04	3.064799e-02	129.11719	1.823661e+01	5.781475e+01	2.141756e+00
ENSG00000105523	1467.59852	-4.0283171	0.7282828	-5.531254	3.179494e-08	2.121141e-05	2905.07965	3.011739e+01	1.718437e+02	3.319721e+01
ENSG00000184945	90.96479	-3.9994105	1.1583689	-3.452622	5.551658e-04	3.572083e-02	121.20477	6.072481e+01	6.844624e+01	6.736957e+00
ENSG00000203985	44.15093	-3.9974170	0.9222974	-4.334195	1.462943e-05	2.701829e-03	83.79820	4.503667e+00	6.592380e+01	3.140159e+00
ENSG00000163132	571.49185	-3.9969300	0.8099716	-4.934655	8.029276e-07	2.993385e-04	961.03751	1.819462e+02	7.714656e+02	4.710239e+01
ENSG00000241294	19722.15909	-3.9847417	0.7328016	-5.437681	5.397838e-08	3.182340e-05	35810.19432	3.634124e+03	3.553710e+04	3.095618e+03
ENSG00000100604	25.41798	-3.9807364	1.1292385	-3.525151	4.232410e-04	2.960099e-02	46.80527	4.030698e+00	4.059932e+01	7.850398e-01
ENSG00000148735	55.37746	-3.9598305	1.1851740	-3.341139	8.343555e-04	4.700388e-02	108.02433	2.730591e+00	5.799902e+00	2.355119e+00
ENSG00000238276	489.25744	-3.9454883	1.0096447	-3.907799	9.314076e-05	1.017764e-02	762.40157	2.161133e+02	3.192231e+02	1.020552e+01
ENSG00000089356	531.66113	-3.9269329	1.0213881	-3.844702	1.206990e-04	1.214222e-02	662.31579	4.010065e+02	1.490537e+02	1.570080e+00
ENSG00000168589	460.78643	-3.9015903	0.5084933	-7.672845	1.682231e-14	9.363652e-11	889.47673	3.209612e+01	3.234013e+02	1.962599e+01
ENSG00000110492	39.43918	-3.8928602	1.1723927	-3.320441	8.987548e-04	4.965879e-02	71.42305	7.455308e+00	8.755834e+01	3.241798e+00
ENSG00000204140	45.04187	-3.8276213	0.8511195	-4.497161	6.886694e-06	1.587132e-03	82.15048	7.933257e+00	4.971345e+01	7.496145e+00
ENSG00000179914	1088.57195	-3.8240640	0.5868594	-6.516150	7.213496e-11	1.306210e-07	2070.64255	1.065014e+02	8.854322e+02	1.124422e+02
ENSG00000176532	40.99793	-3.8220925	1.0013617	-3.816895	1.351417e-04	1.312635e-02	80.03825	1.957614e+00	7.956321e+00	2.141756e+00
ENSG00000196659	35.85538	-3.8220631	0.9518250	-4.015510	5.931737e-05	7.194998e-03	66.86544	4.845315e+00	3.523087e+01	3.140159e+00
ENSG00000226355	67.95135	-3.8210568	0.8628118	-4.428610	9.484242e-06	1.986095e-03	130.87101	5.031700e+00	2.981073e+01	2.994793e+00
ENSG00000167580	1809.92161	-3.7926930	0.7399207	-5.125810	2.962616e-07	1.211375e-04	3090.37272	5.294705e+02	2.402382e+03	1.154008e+02
ENSG00000136352	149.42167	-3.7851537	0.9641217	-3.926012	8.636577e-05	9.560954e-03	248.34178	5.050155e+01	9.320262e+01	1.606317e+01
ENSG00000140961	857.45474	-3.7851137	0.7755417	-4.880606	1.057601e-06	3.623141e-04	1614.31566	1.005938e+02	5.683086e+00	0.000000e+00
ENSG00000215845	510.49836	-3.7727231	0.9302153	-4.055753	4.997314e-05	6.305218e-03	864.24413	1.567526e+02	7.601901e+02	4.592016e+01
ENSG00000101276	3693.26600	-3.7648583	0.7197622	-5.230697	1.688717e-07	8.127599e-05	5629.59751	1.756934e+03	5.864945e+03	4.808242e+02
ENSG00000163734	64.85600	-3.7482811	1.1038237	-3.395724	6.844727e-04	4.061200e-02	122.06159	7.650410e+00	1.705563e+02	4.283511e+00
ENSG00000237361	67327.84957	-3.7445950	0.8957698	-4.180310	2.911125e-05	4.419158e-03	106723.66244	2.793204e+04	2.891912e+04	7.457878e+01
ENSG00000142765	488.28322	-3.7261093	0.5401953	-6.897707	5.284851e-12	1.116469e-08	901.37496	7.519148e+01	8.865282e+02	6.746530e+01
ENSG00000131037	124.19625	-3.6957860	0.8130303	-4.545693	5.475485e-06	1.321991e-03	230.40427	1.798823e+01	1.562805e+02	6.280318e+00
ENSG00000160606	313.77345	-3.6749316	0.9915824	-3.706128	2.104517e-04	1.817191e-02	569.35188	5.819502e+01	3.736794e+02	3.241798e+00
ENSG00000259772	4338.57460	-3.6689971	0.4947077	-7.416495	1.202604e-13	4.355316e-10	8108.43483	5.687144e+02	2.091268e+03	1.256064e+02
ENSG00000211898	186.23208	-3.6580382	0.8775794	-4.168327	3.068434e-05	4.565201e-03	362.80798	9.656175e+00	6.566876e+01	8.984379e+00
ENSG00000260418	663.54968	-3.6237622	0.6603867	-5.487334	4.080461e-08	2.652404e-05	1219.89187	1.072075e+02	3.438514e+02	2.355931e+01
ENSG00000149809	67.02835	-3.5838703	0.9177892	-3.904895	9.426640e-05	1.025643e-02	125.32361	8.733077e+00	6.844624e+01	1.996529e+00
ENSG00000169562	248.04100	-3.5563477	0.6801928	-5.228441	1.709457e-07	8.127599e-05	451.20071	4.488128e+01	9.362700e+01	9.420478e+00
ENSG00000257588	46592.25301	-3.5249765	0.8158514	-4.320611	1.555980e-05	2.837816e-03	68649.75831	2.453475e+04	5.700686e+04	5.030189e+03
ENSG00000237289	70.46993	-3.5149692	0.7633934	-4.604401	4.136556e-06	1.070059e-03	124.03586	1.690400e+01	1.255664e+02	1.945079e+01
ENSG00000168830	160.50932	-3.5094558	0.8057747	-4.355381	1.328356e-05	2.495198e-03	308.55167	1.246698e+01	5.137056e+01	6.483595e+00
ENSG00000085831	390.40367	-3.5058251	0.5987983	-5.854768	4.776765e-09	4.485029e-06	711.20792	6.959942e+01	1.762127e+02	5.989586e+01
ENSG00000269993	216.67552	-3.5020068	0.8115475	-4.315221	1.594435e-05	2.887180e-03	359.32394	7.402710e+01	4.354346e+02	1.347391e+01
ENSG00000165626	179835.19083	-3.5006650	0.7304130	-4.792720	1.645351e-06	5.086742e-04	301153.23838	5.851714e+04	1.190675e+05	1.425022e+04
ENSG00000263082	837.33446	-3.4918643	0.8855156	-3.943312	8.036401e-05	9.014637e-03	1591.45125	8.321766e+01	1.312129e+03	7.686636e+01
ENSG00000117983	32.22292	-3.4712094	0.9443424	-3.675795	2.371096e-04	1.990386e-02	60.23010	4.215737e+00	9.114132e+00	2.161198e+00
ENSG00000118526	103.25023	-3.4646532	0.7854335	-4.411135	1.028302e-05	2.085478e-03	198.37487	8.125594e+00	3.703758e+01	5.402996e+00
ENSG00000175287	28432.72722	-3.4414499	0.4482330	-7.677815	1.618254e-14	9.363652e-11	52299.67842	4.565776e+03	4.123667e+04	4.634759e+03
ENSG00000183844	1272.64018	-3.4348879	0.8324887	-4.126047	3.690515e-05	5.127049e-03	1291.65349	1.253627e+03	1.520414e+03	8.085910e+01
ENSG00000196533	58.84301	-3.4171252	0.6366474	-5.367374	7.989106e-08	4.219413e-05	108.86859	8.817425e+00	6.775167e+01	7.986115e+00
ENSG00000179627	725.64675	-3.3932077	0.7105078	-4.775750	1.790384e-06	5.403338e-04	1223.94845	2.273451e+02	1.142745e+03	2.944880e+02
ENSG00000260359	1110.74597	-3.3789737	0.9233672	-3.659404	2.528022e-04	2.080776e-02	2149.69048	7.180146e+01	2.148207e+02	4.754636e+01
ENSG00000110195	862.12922	-3.3780885	0.9069806	-3.724543	1.956691e-04	1.728365e-02	1087.42717	6.368313e+02	1.109703e+03	7.686636e+01
ENSG00000116299	1486.46336	-3.3506504	0.7680434	-4.362579	1.285380e-05	2.456668e-03	2922.08179	5.084494e+01	2.766975e+02	4.003703e+01
ENSG00000214491	494.81799	-3.3441458	0.7410397	-4.512775	6.398479e-06	1.488145e-03	763.38337	2.262526e+02	3.703652e+02	7.579077e+00
ENSG00000197557	181.22305	-3.3129224	0.4743904	-6.983536	2.878415e-12	7.297070e-09	338.56570	2.388041e+01	1.644107e+02	2.198111e+01
ENSG00000185736	435.70821	-3.3033469	0.9671582	-3.415519	6.366064e-04	3.905315e-02	840.82363	3.059279e+01	9.975675e+02	2.296008e+01
ENSG00000232046	3507.82731	-3.2928658	0.6308853	-5.219436	1.794687e-07	8.127599e-05	6158.71559	8.569390e+02	5.216598e+03	9.373702e+02
ENSG00000109062	2088.97809	-3.2920609	0.8012382	-4.108717	3.978632e-05	5.253245e-03	4027.32552	1.506306e+02	3.640757e+01	1.296719e+01
ENSG00000213145	165.11857	-3.2870679	0.8843143	-3.717081	2.015378e-04	1.761788e-02	253.33778	7.689935e+01	8.883448e+01	1.010544e+01
ENSG00000101951	573.48686	-3.2845230	0.6287254	-5.224098	1.750065e-07	8.127599e-05	1046.73427	1.002394e+02	2.444337e+02	2.269258e+01
ENSG00000231868	8703.11050	-3.2817640	0.8517524	-3.852955	1.167006e-04	1.178676e-02	17179.23216	2.269888e+02	7.150447e+02	3.200055e+01
ENSG00000233461	24.29055	-3.2532014	0.9526749	-3.414808	6.382709e-04	3.905315e-02	43.12138	5.459709e+00	3.523514e+01	3.140159e+00
ENSG00000249599	26.83851	-3.2431387	0.8891869	-3.647308	2.650021e-04	2.146348e-02	47.89580	5.781227e+00	3.739471e+01	3.368479e+00
ENSG00000259374	78.58442	-3.2323470	0.6289065	-5.139630	2.752796e-07	1.163102e-04	144.29781	1.287103e+01	9.936911e+01	1.727088e+01
ENSG00000161055	147.34830	-3.2246921	0.8314731	-3.878288	1.051941e-04	1.111157e-02	191.78782	1.029088e+02	1.076238e+02	5.894837e+00
ENSG00000178602	836.40975	-3.2196600	0.8875248	-3.627685	2.859743e-04	2.237573e-02	1407.03524	2.657843e+02	5.953113e+02	2.998458e+01
ENSG00000240834	5219.65233	-3.2163991	0.7930635	-4.055664	4.999207e-05	6.305218e-03	8415.13251	2.024172e+03	4.587354e+03	8.774465e+02
ENSG00000197353	16159.57223	-3.2152016	0.7566290	-4.249376	2.143664e-05	3.498822e-03	27833.45210	4.485692e+03	2.700148e+04	4.741669e+03
ENSG00000181392	10088.56408	-3.2093979	0.7013907	-4.575763	4.744868e-06	1.156607e-03	17068.23659	3.108892e+03	2.383233e+04	1.226480e+03
ENSG00000196684	1559.42074	-3.1979032	0.8039859	-3.977561	6.962562e-05	8.134005e-03	2512.34220	6.064993e+02	2.311880e+03	1.327692e+02
ENSG00000211890	308.54360	-3.1965136	0.7986638	-4.002327	6.272253e-05	7.430275e-03	529.69687	8.739032e+01	7.678522e+01	1.256064e+01
ENSG00000198049	1172.10348	-3.1932621	0.7521444	-4.245544	2.180639e-05	3.498822e-03	2206.13127	1.380757e+02	3.087362e+02	4.106277e+01
ENSG00000132749	133.57403	-3.1768382	0.5216389	-6.090110	1.128333e-09	1.300199e-06	238.59645	2.855161e+01	1.304254e+02	2.119607e+01
ENSG00000164794	1502.42348	-3.1682262	0.7911794	-4.004435	6.216593e-05	7.398913e-03	1605.76405	1.399083e+03	1.403876e+03	1.774190e+02
ENSG00000101680	379.97483	-3.1678407	0.7784250	-4.069552	4.710369e-05	6.030937e-03	551.35725	2.085924e+02	6.014531e+02	4.891495e+01
ENSG00000103355	75.54510	-3.1676426	0.7918290	-4.000412	6.323222e-05	7.455814e-03	144.32393	6.766278e+00	1.456303e+01	5.894837e+00
ENSG00000138294	30.95038	-3.1659676	0.7348957	-4.308050	1.647002e-05	2.961215e-03	55.86555	6.035212e+00	4.142787e+01	4.322397e+00
ENSG00000125965	1917.23174	-3.1562660	0.7628753	-4.137329	3.513724e-05	4.921349e-03	3359.12933	4.753341e+02	1.986807e+03	5.662340e+02
ENSG00000114638	585.15178	-3.1393110	0.8123874	-3.864303	1.114069e-04	1.138821e-02	931.14160	2.391620e+02	7.342547e+02	7.457878e+01
ENSG00000165591	34.82023	-3.1392737	0.7548176	-4.158983	3.196673e-05	4.635679e-03	63.58995	6.050512e+00	3.409852e+01	3.925199e+00
ENSG00000140398	2011.20291	-3.1326987	0.8094377	-3.870216	1.087389e-04	1.128014e-02	3321.24305	7.011628e+02	2.330065e+03	1.915497e+02
ENSG00000128645	232.31668	-3.1221038	0.8329973	-3.748036	1.782248e-04	1.633823e-02	327.46970	1.371637e+02	2.041584e+02	1.945079e+01
ENSG00000155980	202.54548	-3.1201075	0.8524611	-3.660117	2.520998e-04	2.080776e-02	374.26491	3.082605e+01	1.368099e+01	3.212634e+00
ENSG00000133101	16820.28980	-3.1181262	0.8421719	-3.702482	2.135005e-04	1.828531e-02	23616.73846	1.002384e+04	1.318989e+04	3.003562e+03
ENSG00000174567	461.46183	-3.1104424	0.7396593	-4.205237	2.608088e-05	4.031563e-03	845.64550	7.727815e+01	6.031899e+02	2.248843e+01
ENSG00000198805	526.03045	-3.1085406	0.6444362	-4.823659	1.409483e-06	4.466475e-04	906.15243	1.459085e+02	1.068670e+03	5.966302e+01
ENSG00000167755	267.16405	-3.0776832	0.7353199	-4.185503	2.845359e-05	4.345343e-03	494.81738	3.951072e+01	2.432026e+02	4.176424e+01
ENSG00000133313	14820.53139	-3.0599520	0.6881827	-4.446424	8.731161e-06	1.891826e-03	25508.48580	4.132577e+03	6.548090e+03	5.819881e+02
ENSG00000188817	3636.36764	-3.0366923	0.4767710	-6.369289	1.899061e-10	3.209539e-07	6358.21946	9.145158e+02	6.014531e+03	8.704865e+02
ENSG00000137857	12403.39140	-3.0340290	0.5667989	-5.352919	8.654650e-08	4.477633e-05	22732.74220	2.074041e+03	9.945092e+03	1.186498e+03
ENSG00000228278	3291.15022	-3.0320010	0.8705523	-3.482848	4.961103e-04	3.275233e-02	5202.56445	1.379736e+03	5.748955e+03	1.070334e+03
ENSG00000102934	592.76841	-3.0274041	0.6293890	-4.810069	1.508785e-06	4.722125e-04	899.75694	2.857799e+02	5.253054e+02	3.748072e+01
ENSG00000105289	84.86568	-3.0161016	0.5940789	-5.076938	3.835667e-07	1.543460e-04	154.84089	1.489046e+01	1.988538e+02	1.852663e+01
ENSG00000168350	766.15535	-3.0008634	0.6330587	-4.740261	2.134431e-06	6.077578e-04	1215.91201	3.163987e+02	1.013565e+03	4.317719e+01
ENSG00000272141	1117.92382	-2.9874884	0.5996524	-4.982034	6.291942e-07	2.416773e-04	2051.62937	1.842183e+02	2.197864e+03	2.312482e+02
ENSG00000128567	3089.79727	-2.9793272	0.8174114	-3.644832	2.675663e-04	2.157708e-02	1978.63189	4.200963e+03	6.433254e+02	8.245759e+01
ENSG00000118137	144.18639	-2.9776042	0.6864902	-4.337432	1.441573e-05	2.687156e-03	207.27553	8.109725e+01	1.030635e+02	5.052718e+00
ENSG00000154162	1041.56522	-2.9728723	0.5882370	-5.053869	4.329496e-07	1.714954e-04	1632.22702	4.509034e+02	1.201463e+03	9.209549e+01
ENSG00000166143	93.69044	-2.9455354	0.6963505	-4.229961	2.337317e-05	3.726623e-03	163.76052	2.362035e+01	9.757229e+01	2.433623e+01
ENSG00000106077	860.01441	-2.9353173	0.8507465	-3.450284	5.599965e-04	3.575938e-02	1231.49514	4.885337e+02	1.099109e+03	7.379374e+01
ENSG00000184709	8945.33780	-2.9126754	0.7785846	-3.740988	1.832984e-04	1.656835e-02	13866.28562	4.024390e+03	1.021332e+04	2.265062e+03
ENSG00000160181	797.14022	-2.8871335	0.6366411	-4.534947	5.761798e-06	1.377994e-03	1463.67318	1.306073e+02	2.927169e+02	3.621114e+01
ENSG00000267251	190.41513	-2.8703615	0.7441229	-3.857376	1.146109e-04	1.162201e-02	313.54928	6.728098e+01	1.238913e+02	9.725393e+00
ENSG00000182187	81.17430	-2.8567664	0.6779183	-4.214027	2.508567e-05	3.949981e-03	130.88029	3.146832e+01	3.977076e+01	3.241798e+00
ENSG00000269646	184.83470	-2.8536296	0.5266095	-5.418872	5.997625e-08	3.305343e-05	321.05576	4.861364e+01	1.284264e+02	3.241798e+01
ENSG00000105427	272.85876	-2.8525691	0.8241094	-3.461396	5.373817e-04	3.484185e-02	399.60061	1.461169e+02	3.307556e+02	2.433623e+01
ENSG00000178401	65.81706	-2.8515056	0.6850253	-4.162628	3.146057e-05	4.610156e-03	113.24266	1.839146e+01	7.864036e+01	1.512839e+01
ENSG00000179178	691.83651	-2.8498688	0.8542691	-3.336031	8.498354e-04	4.755889e-02	998.02198	3.856510e+02	5.492402e+02	3.426809e+01
ENSG00000176920	48.79810	-2.8464014	0.6416720	-4.435914	9.168259e-06	1.953147e-03	86.46843	1.112776e+01	5.679581e+01	9.637901e+00
ENSG00000160471	87.69539	-2.8410627	0.5803145	-4.895729	9.794183e-07	3.448505e-04	153.27884	2.211193e+01	1.499992e+02	2.141756e+01
ENSG00000092295	5734.76412	-2.8410006	0.6294244	-4.513649	6.372179e-06	1.488145e-03	7754.36854	3.715160e+03	4.704676e+03	9.213980e+02
ENSG00000165188	164.67688	-2.8326372	0.7969332	-3.554423	3.788101e-04	2.751638e-02	291.04467	3.830909e+01	6.262102e+01	3.094619e+01
ENSG00000243955	45.22213	-2.8286081	0.6452933	-4.383446	1.168169e-05	2.295678e-03	77.65836	1.278591e+01	8.751953e+01	1.070878e+01
ENSG00000270076	3237.32896	-2.8172937	0.5807404	-4.851210	1.227107e-06	4.040049e-04	5463.94983	1.010708e+03	2.496875e+03	6.821169e+01
ENSG00000264527	51441.44163	-2.8079345	0.5476986	-5.126788	2.947271e-07	1.211375e-04	91439.28763	1.144360e+04	5.690417e+04	8.219930e+03
ENSG00000120645	25236.36811	-2.7944712	0.4969981	-5.622700	1.879961e-08	1.323858e-05	45476.01243	4.996724e+03	6.177788e+04	3.584228e+03
ENSG00000198788	14134.17577	-2.7891958	0.7181280	-3.883981	1.027598e-04	1.099183e-02	26129.59984	2.138752e+03	2.085848e+03	2.308017e+02
ENSG00000178826	3896.15927	-2.7745562	0.6342657	-4.374438	1.217456e-05	2.374134e-03	6131.71580	1.660603e+03	4.516778e+03	2.863588e+02
ENSG00000249695	5491.29533	-2.7739128	0.7020459	-3.951184	7.776540e-05	8.801030e-03	8210.68384	2.771907e+03	6.826523e+03	1.547418e+03
ENSG00000167608	28537.50260	-2.7552676	0.7009220	-3.930919	8.462172e-05	9.408970e-03	42800.24975	1.427476e+04	5.809040e+04	3.997423e+03
ENSG00000130037	24015.39303	-2.7550790	0.5814771	-4.738070	2.157635e-06	6.077578e-04	36115.61766	1.191517e+04	2.151199e+04	4.750276e+03
ENSG00000267128	18326.21300	-2.7537789	0.4875652	-5.648022	1.623048e-08	1.175597e-05	29791.33393	6.861092e+03	3.414684e+04	5.756352e+03
ENSG00000168081	155.21259	-2.7428092	0.3580285	-7.660868	1.846801e-14	9.363652e-11	271.21402	3.921116e+01	1.398039e+02	2.863207e+01
ENSG00000164855	920.84495	-2.7272814	0.6242995	-4.368547	1.250760e-05	2.420460e-03	1431.70293	4.099870e+02	1.147379e+03	5.859812e+02
ENSG00000205336	584.56353	-2.7073910	0.6868796	-3.941580	8.094656e-05	9.039984e-03	863.76831	3.053588e+02	5.819480e+02	1.018230e+02
ENSG00000142606	1384.90791	-2.7063844	0.7744940	-3.494390	4.751458e-04	3.161528e-02	2510.61425	2.592016e+02	5.455763e+02	7.536382e+01
ENSG00000124107	72.86916	-2.6403230	0.7496896	-3.521888	4.284845e-04	2.984206e-02	132.24604	1.349229e+01	7.572775e+01	1.197917e+01
ENSG00000230707	3384.80803	-2.6315611	0.7372693	-3.569335	3.578887e-04	2.637452e-02	5644.24109	1.125375e+03	4.532056e+03	5.134160e+02
ENSG00000183346	206.95893	-2.6276123	0.6326588	-4.153285	3.277360e-05	4.694032e-03	329.54486	8.437300e+01	2.868917e+02	4.631658e+01
ENSG00000135144	24.51470	-2.6160194	0.7610887	-3.437207	5.877464e-04	3.689803e-02	40.62355	8.405859e+00	3.703758e+01	3.925199e+00
ENSG00000131771	1284.29950	-2.6052400	0.5506553	-4.731163	2.232374e-06	6.219002e-04	2018.31562	5.502834e+02	1.086271e+03	2.405817e+02
ENSG00000259264	1192.65379	-2.6033300	0.7658472	-3.399281	6.756328e-04	4.032364e-02	1840.28663	5.450210e+02	2.125474e+03	7.913787e+02
ENSG00000140527	81.46769	-2.5857516	0.5328375	-4.852796	1.217328e-06	4.040049e-04	144.09113	1.884425e+01	8.117388e+01	1.178967e+01
ENSG00000136698	171.61497	-2.5766589	0.7437821	-3.464266	5.316810e-04	3.456063e-02	314.20358	2.902636e+01	2.568528e+01	5.894837e+00
ENSG00000197165	6622.01347	-2.5675572	0.6147441	-4.176628	2.958624e-05	4.464529e-03	10739.46720	2.504560e+03	2.139335e+03	2.324250e+02
ENSG00000074317	230.37570	-2.5668931	0.7330243	-3.501784	4.621534e-04	3.091307e-02	330.22679	1.305246e+02	1.971967e+02	1.499229e+01
ENSG00000122133	44.14246	-2.5542887	0.7290838	-3.503423	4.593201e-04	3.091307e-02	64.27721	2.400772e+01	6.566876e+01	1.197917e+01
ENSG00000124935	517.49896	-2.5464738	0.7471508	-3.408246	6.538185e-04	3.959522e-02	823.92650	2.110714e+02	9.846575e+01	3.565977e+01
ENSG00000248635	11328.64740	-2.5396233	0.7481330	-3.394615	6.872529e-04	4.061200e-02	17429.38619	5.227909e+03	1.076718e+04	4.017753e+03
ENSG00000224307	227.85734	-2.5198951	0.7507574	-3.356471	7.894411e-04	4.548437e-02	248.28675	2.074279e+02	1.322496e+02	1.896702e+01
ENSG00000250591	953.28191	-2.5086590	0.6092376	-4.117702	3.826689e-05	5.138760e-03	1452.78353	4.537803e+02	1.302430e+03	8.242918e+01
ENSG00000197249	84.66948	-2.5000999	0.6509287	-3.840820	1.226240e-04	1.228712e-02	139.29515	3.004382e+01	4.514539e+01	4.991322e+00
ENSG00000153551	64.19856	-2.4998852	0.7367467	-3.393141	6.909614e-04	4.073619e-02	111.26027	1.713685e+01	7.478942e+01	1.392141e+01
ENSG00000186190	5357.99385	-2.4710566	0.7388503	-3.344462	8.244239e-04	4.665172e-02	8231.90853	2.484079e+03	3.295613e+03	3.230992e+02
ENSG00000171811	7539.05432	-2.4696558	0.3913439	-6.310705	2.777668e-10	4.142157e-07	12549.24248	2.528866e+03	9.952268e+03	7.724792e+02
ENSG00000198976	89.16779	-2.4542289	0.5778757	-4.246984	2.166674e-05	3.498822e-03	141.94663	3.638895e+01	1.201463e+02	7.850398e+00
ENSG00000140284	783.02471	-2.4525523	0.5982165	-4.099774	4.135539e-05	5.405817e-03	1173.78796	3.922615e+02	1.153392e+03	2.312482e+02
ENSG00000232810	31.86585	-2.4498346	0.7127657	-3.437082	5.880165e-04	3.689803e-02	58.14436	5.587347e+00	2.045911e+01	3.368479e+00
ENSG00000162552	293.88455	-2.4460507	0.6672146	-3.666063	2.463135e-04	2.047309e-02	502.10202	8.566707e+01	5.271742e+02	8.321422e+01
ENSG00000178078	55.71340	-2.4422521	0.7222208	-3.381587	7.206853e-04	4.219421e-02	74.49362	3.693318e+01	2.258389e+01	4.210598e+00
ENSG00000159374	741.10166	-2.4217902	0.3300672	-7.337265	2.180035e-13	6.908257e-10	1254.97874	2.272246e+02	4.934277e+02	9.483511e+01
ENSG00000226742	48.57045	-2.3938841	0.6166227	-3.882251	1.034940e-04	1.102386e-02	80.09523	1.704568e+01	4.968455e+01	6.425267e+00
ENSG00000211666	2927.56538	-2.3909780	0.6775086	-3.529074	4.170165e-04	2.944787e-02	4095.66590	1.759465e+03	4.441900e+03	5.683952e+02
ENSG00000176387	183.72320	-2.3874015	0.6981965	-3.419383	6.276322e-04	3.880757e-02	255.22284	1.122236e+02	2.477826e+02	1.285053e+01
ENSG00000165215	446.96939	-2.3749132	0.4846654	-4.900109	9.578364e-07	3.448505e-04	709.98987	1.839489e+02	7.206153e+02	9.982644e+01
ENSG00000177685	68.45393	-2.3731936	0.7091404	-3.346578	8.181568e-04	4.640065e-02	107.80235	2.910551e+01	7.047027e+01	1.413072e+01
ENSG00000187017	784.17839	-2.3448799	0.6820999	-3.437737	5.865981e-04	3.689803e-02	1384.92800	1.834288e+02	1.800418e+03	2.226130e+02
ENSG00000169583	4508.63738	-2.3380906	0.6439290	-3.630976	2.823519e-04	2.220070e-02	7947.22973	1.070045e+03	3.278004e+03	4.985348e+02
ENSG00000204839	113.74656	-2.3369623	0.6348315	-3.681233	2.321091e-04	1.954883e-02	186.93895	4.055417e+01	1.791253e+02	1.945079e+01
ENSG00000100918	7573.48652	-2.3187741	0.3858735	-6.009156	1.864911e-09	1.969890e-06	12645.59132	2.501382e+03	1.310778e+04	1.915497e+03
ENSG00000167653	1188.93981	-2.3176616	0.6315514	-3.669791	2.427487e-04	2.024317e-02	1532.48593	8.453937e+02	1.156295e+03	1.483725e+02
ENSG00000164488	99.16851	-2.3163279	0.6129672	-3.778877	1.575370e-04	1.490194e-02	157.84808	4.048893e+01	4.805800e+01	1.884096e+01
ENSG00000129465	55.77235	-2.3163105	0.6955387	-3.330239	8.677132e-04	4.826372e-02	88.40630	2.313839e+01	4.660131e+01	1.020552e+01
ENSG00000159212	765.48861	-2.2930621	0.6272658	-3.655647	2.565345e-04	2.098154e-02	1124.70690	4.062703e+02	2.344648e+02	5.473778e+01
ENSG00000259485	1399.47424	-2.2929400	0.6838004	-3.353230	7.987431e-04	4.570866e-02	2098.67546	7.002730e+02	1.838725e+03	3.520060e+02
ENSG00000102890	14441.95920	-2.2876211	0.6200829	-3.689218	2.249445e-04	1.907213e-02	19651.18353	9.232735e+03	5.039821e+03	1.200326e+03
ENSG00000259925	7463.26930	-2.2825353	0.6425187	-3.552481	3.816169e-04	2.757806e-02	11165.82880	3.760710e+03	1.258194e+04	5.535368e+03
ENSG00000167642	1619.38587	-2.2797745	0.5170297	-4.409368	1.036726e-05	2.085875e-03	2460.70194	7.780698e+02	2.386665e+03	4.594066e+02
ENSG00000101327	192.18720	-2.2762703	0.4711686	-4.831116	1.357699e-06	4.356839e-04	293.66741	9.070699e+01	1.969315e+02	3.454175e+01
ENSG00000004848	1636.54293	-2.2736838	0.3018322	-7.532940	4.961028e-14	2.096117e-10	2675.10543	5.979804e+02	2.207311e+03	3.790908e+02
ENSG00000143578	496.41795	-2.2688425	0.6241842	-3.634892	2.780968e-04	2.209445e-02	907.01824	8.581765e+01	5.675619e+02	1.204231e+02
ENSG00000262979	633.22148	-2.2383432	0.3649207	-6.133779	8.581550e-10	1.087754e-06	1050.62737	2.158156e+02	9.241327e+02	2.394371e+02
ENSG00000258584	6464.30768	-2.2347690	0.6730563	-3.320330	8.991118e-04	4.965879e-02	11266.94383	1.661672e+03	4.543913e+03	9.389076e+02
ENSG00000233493	472.02093	-2.2129823	0.6580125	-3.363131	7.706372e-04	4.470578e-02	696.92902	2.471128e+02	3.513084e+02	1.349306e+02
ENSG00000108342	1329.66565	-2.2094350	0.5301563	-4.167516	3.079363e-05	4.565201e-03	2129.53829	5.297930e+02	1.003273e+03	1.642133e+02
ENSG00000115255	1860.93322	-2.1970913	0.6192400	-3.548045	3.881017e-04	2.787186e-02	2994.84370	7.270227e+02	3.392100e+03	5.219294e+02
ENSG00000211945	275.47619	-2.1927451	0.6214995	-3.528153	4.184706e-04	2.945668e-02	477.19577	7.375660e+01	1.979183e+02	7.242229e+01
ENSG00000163254	5711.47427	-2.1803546	0.3828271	-5.695403	1.230806e-08	1.006522e-05	9294.16500	2.128784e+03	8.930951e+03	1.893707e+03
ENSG00000111319	38613.98682	-2.1758853	0.6263939	-3.473669	5.133935e-04	3.363059e-02	56265.81983	2.096215e+04	4.455625e+04	1.688989e+04
ENSG00000219159	143.21610	-2.1726785	0.6295999	-3.450887	5.587466e-04	3.575938e-02	243.50775	4.292445e+01	8.938247e+01	1.177560e+01
ENSG00000261241	46.89730	-2.1723384	0.6297464	-3.449545	5.615331e-04	3.576740e-02	67.22511	2.656950e+01	5.388321e+01	1.497397e+01
ENSG00000174607	2656.20848	-2.1632346	0.6051192	-3.574890	3.503749e-04	2.604796e-02	3781.05103	1.531366e+03	2.952932e+03	1.079124e+03
ENSG00000137077	14497.79375	-2.1623151	0.5128035	-4.216654	2.479539e-05	3.928674e-03	23153.66718	5.841920e+03	8.076902e+03	7.814870e+02
ENSG00000196260	216.87704	-2.1541006	0.5964532	-3.611516	3.044118e-04	2.352787e-02	386.04488	4.770921e+01	1.580872e+02	1.570080e+01
ENSG00000243466	3449.22847	-2.1530797	0.3970377	-5.422860	5.865294e-08	3.304246e-05	5749.06625	1.149391e+03	1.470866e+03	4.063053e+02
ENSG00000070985	522.42164	-2.1492853	0.6097666	-3.524767	4.238554e-04	2.960099e-02	695.93493	3.489083e+02	6.495891e+02	1.128039e+02
ENSG00000143001	260.27942	-2.1489787	0.5790290	-3.711349	2.061578e-04	1.795981e-02	412.16777	1.083911e+02	4.941355e+02	8.138672e+01
ENSG00000183888	3343.43587	-2.1446059	0.5787195	-3.705778	2.107428e-04	1.817191e-02	4963.91390	1.722958e+03	4.668541e+03	9.793851e+02
ENSG00000235098	231.88938	-2.1390966	0.5332355	-4.011542	6.032342e-05	7.282186e-03	406.05113	5.772764e+01	1.841320e+02	6.189239e+01
ENSG00000168878	1642.81095	-2.1277630	0.5740785	-3.706397	2.102287e-04	1.817191e-02	2765.64932	5.199726e+02	1.872656e+03	2.174560e+02
ENSG00000230133	2702.95974	-2.1251204	0.4352065	-4.883016	1.044754e-06	3.623141e-04	4583.64073	8.222787e+02	3.865028e+03	6.570043e+02
ENSG00000254777	7450.51758	-2.1166381	0.5337605	-3.965521	7.323589e-05	8.439104e-03	11961.03690	2.939998e+03	1.265583e+04	3.562735e+03
ENSG00000130045	170.60675	-2.1049777	0.5567461	-3.780858	1.562889e-04	1.489504e-02	257.01467	8.419884e+01	2.261962e+02	5.221142e+01
ENSG00000206069	247.93972	-2.1031637	0.4339115	-4.846988	1.253501e-06	4.074039e-04	423.85879	7.202065e+01	2.059651e+02	6.987850e+01
ENSG00000228784	323.74624	-2.1012565	0.4542041	-4.626238	3.723672e-06	9.890401e-04	564.13324	8.335924e+01	1.168266e+02	3.768191e+01
ENSG00000162244	1538.30053	-2.0767875	0.5537852	-3.750168	1.767162e-04	1.629066e-02	2197.65067	8.789504e+02	2.286874e+03	3.603734e+02
ENSG00000244437	1544.06423	-2.0764846	0.5047036	-4.114265	3.884143e-05	5.155336e-03	2274.53136	8.135971e+02	2.638127e+03	7.367191e+02
ENSG00000170608	2788.11310	-2.0755289	0.5042089	-4.116407	3.848246e-05	5.138760e-03	4468.70945	1.107517e+03	3.737647e+03	1.268623e+03
ENSG00000257931	414.17167	-2.0713968	0.5111476	-4.052444	5.068545e-05	6.361024e-03	671.00364	1.573397e+02	2.348724e+02	3.454175e+01
ENSG00000162174	22183.15928	-2.0614571	0.5204256	-3.961098	7.460582e-05	8.558064e-03	36333.57501	8.032744e+03	1.721496e+04	5.948733e+03
ENSG00000164695	282.08394	-2.0553395	0.6046420	-3.399267	6.756671e-04	4.032364e-02	439.63439	1.245335e+02	3.227993e+02	1.427518e+02
ENSG00000181444	602.07605	-2.0399941	0.5257948	-3.879829	1.045298e-04	1.108759e-02	1012.64143	1.915107e+02	6.944731e+02	1.966690e+02
ENSG00000084453	850.90617	-2.0322409	0.5722985	-3.551016	3.837472e-04	2.763743e-02	1258.68515	4.431272e+02	9.996244e+02	2.033253e+02
ENSG00000167757	3812.23112	-2.0292285	0.3731224	-5.438506	5.372927e-08	3.182340e-05	6082.59774	1.541865e+03	4.451918e+03	7.953210e+02
ENSG00000211959	108.09424	-2.0251809	0.6047547	-3.348764	8.117286e-04	4.630605e-02	167.09509	4.909339e+01	2.033907e+02	1.512839e+01
ENSG00000133943	18895.02891	-2.0230432	0.3317253	-6.098549	1.070353e-09	1.292120e-06	31679.09963	6.110958e+03	1.367771e+04	2.333138e+03
ENSG00000108684	118.17624	-2.0217779	0.5226116	-3.868605	1.094598e-04	1.128014e-02	193.33113	4.302136e+01	2.188959e+02	4.592016e+01
ENSG00000179403	245.62997	-2.0043307	0.5910004	-3.391420	6.953144e-04	4.089772e-02	379.31647	1.119435e+02	1.770577e+02	7.888374e+01
ENSG00000105388	1731.98647	-1.9971687	0.5372634	-3.717299	2.013639e-04	1.761788e-02	2443.74752	1.020225e+03	2.180763e+03	4.465561e+02
ENSG00000112761	129.84371	-1.9791767	0.3747450	-5.281396	1.282030e-07	6.500146e-05	211.03782	4.864959e+01	1.159350e+02	5.221142e+01
ENSG00000124875	1411.09724	-1.9735258	0.5303636	-3.721081	1.983719e-04	1.746155e-02	2089.28873	7.329057e+02	1.954358e+03	4.193756e+02
ENSG00000125850	9681.93153	-1.9695481	0.4471359	-4.404809	1.058772e-05	2.113458e-03	15221.85383	4.142009e+03	1.037685e+04	2.295618e+03
ENSG00000215187	241.96697	-1.9639694	0.5528679	-3.552330	3.818350e-04	2.757806e-02	379.71086	1.042231e+02	2.430026e+02	4.292537e+01
ENSG00000049283	708.18821	-1.9579625	0.5767658	-3.394727	6.869702e-04	4.061200e-02	1060.42399	3.559524e+02	6.910169e+02	2.871628e+02
ENSG00000171236	2382.27899	-1.9541487	0.5592176	-3.494433	4.750691e-04	3.161528e-02	3801.48153	9.630764e+02	2.833789e+03	1.099808e+03
ENSG00000177182	91.93758	-1.9535976	0.4862016	-4.018081	5.867395e-05	7.151170e-03	153.91721	2.995795e+01	3.921884e+01	2.395834e+01
ENSG00000187260	1407.00361	-1.9516396	0.5488713	-3.555732	3.769276e-04	2.751638e-02	2054.64678	7.593604e+02	1.651752e+03	5.620228e+02
ENSG00000166869	2635.36739	-1.9489255	0.5086509	-3.831558	1.273344e-04	1.246353e-02	4373.34216	8.973926e+02	4.308916e+03	8.828495e+02
ENSG00000105357	1092.38630	-1.9481216	0.3128981	-6.226057	4.783195e-10	6.736598e-07	1708.34307	4.764295e+02	1.252420e+03	5.251712e+02
ENSG00000181218	2524.87437	-1.9385024	0.4077580	-4.754051	1.993809e-06	5.877332e-04	3597.04399	1.452705e+03	3.789482e+03	1.048813e+03
ENSG00000177910	318.19279	-1.9285991	0.4979291	-3.873240	1.073979e-04	1.124743e-02	506.70056	1.296850e+02	4.019932e+02	1.413072e+02
ENSG00000211685	126.19893	-1.9267444	0.5714076	-3.371926	7.464440e-04	4.350139e-02	215.57466	3.682320e+01	9.174708e+01	3.241798e+01
ENSG00000235169	972.66851	-1.9260941	0.5782349	-3.330989	8.653797e-04	4.826372e-02	1598.85928	3.464778e+02	4.998122e+02	1.591606e+02
ENSG00000095596	489.17022	-1.9134177	0.3523186	-5.430930	5.606126e-08	3.230020e-05	808.02453	1.703159e+02	5.582737e+02	1.907647e+02
ENSG00000161798	1279.51110	-1.9115926	0.5623774	-3.399128	6.760107e-04	4.032364e-02	1883.82243	6.751998e+02	2.039091e+03	5.619116e+02
ENSG00000147155	826.40431	-1.9001618	0.5231585	-3.632096	2.811283e-04	2.220070e-02	1167.68985	4.851188e+02	6.520747e+02	1.138308e+02
ENSG00000259862	2388.17012	-1.8890741	0.5277835	-3.579260	3.445690e-04	2.584369e-02	3739.62277	1.036717e+03	4.441900e+03	7.049657e+02
ENSG00000137392	3957.80366	-1.8887128	0.4629837	-4.079437	4.514494e-05	5.839129e-03	5886.84515	2.028762e+03	6.864032e+03	2.742561e+03
ENSG00000189366	356.08982	-1.8863643	0.4808058	-3.923339	8.733001e-05	9.625665e-03	506.27178	2.059079e+02	2.295967e+02	1.199383e+02
ENSG00000262966	4651.34617	-1.8856034	0.5056846	-3.728813	1.923839e-04	1.711271e-02	7115.07032	2.187622e+03	3.646846e+03	1.546348e+03
ENSG00000124664	3096.97219	-1.8835008	0.4634340	-4.064227	4.819199e-05	6.139271e-03	5129.60726	1.064337e+03	3.450346e+03	8.331430e+02
ENSG00000263812	74.91258	-1.8578247	0.5166850	-3.595662	3.235680e-04	2.478179e-02	123.07295	2.675222e+01	5.219912e+01	1.497397e+01
ENSG00000162551	506.67103	-1.8552253	0.5293992	-3.504398	4.576411e-04	3.091307e-02	745.68583	2.676562e+02	5.717047e+02	1.642511e+02
ENSG00000162896	206.56209	-1.8392301	0.5233688	-3.514214	4.410575e-04	3.063356e-02	330.05211	8.307207e+01	1.641719e+02	7.888374e+01
ENSG00000102109	127.75968	-1.8386395	0.4371099	-4.206356	2.595217e-05	4.031563e-03	193.84896	6.167039e+01	1.523150e+02	3.693578e+01
ENSG00000184454	655.35000	-1.8334121	0.5233305	-3.503354	4.594382e-04	3.091307e-02	880.29932	4.304007e+02	2.278533e+02	5.887798e+01
ENSG00000226363	2442.34677	-1.8280926	0.4845229	-3.772974	1.613130e-04	1.516281e-02	3933.17333	9.515202e+02	4.039541e+03	8.407062e+02
ENSG00000188488	431.03128	-1.8139005	0.3439868	-5.273169	1.340879e-07	6.665222e-05	672.76664	1.892959e+02	7.342132e+02	1.417535e+02
ENSG00000134398	1084.64705	-1.8131369	0.4960879	-3.654870	2.573119e-04	2.098154e-02	1594.96929	5.743248e+02	5.219912e+01	1.852663e+01
ENSG00000164326	14639.96574	-1.8095030	0.5103687	-3.545482	3.918958e-04	2.806483e-02	23528.55124	5.751380e+03	1.356255e+04	6.624482e+03
ENSG00000214652	1469.67721	-1.8088626	0.5058956	-3.575565	3.494720e-04	2.604796e-02	2173.18039	7.661740e+02	2.357691e+03	3.436305e+02
ENSG00000163285	107.78808	-1.8064375	0.5081703	-3.554787	3.782847e-04	2.751638e-02	168.11679	4.745937e+01	2.619731e+01	1.648584e+01
ENSG00000012124	225.18089	-1.8019093	0.4350700	-4.141654	3.448103e-05	4.883399e-03	351.37782	9.898396e+01	4.535103e+02	8.252772e+01
ENSG00000185187	2557.17064	-1.7994514	0.4694297	-3.833271	1.264504e-04	1.246353e-02	4102.62481	1.011716e+03	5.638758e+03	6.164316e+02
ENSG00000176720	11573.69290	-1.7992477	0.5121546	-3.513095	4.429191e-04	3.064799e-02	16171.98283	6.975403e+03	1.838725e+04	3.827317e+03
ENSG00000169862	921.14773	-1.7939952	0.3997655	-4.487619	7.202347e-06	1.630238e-03	1540.66226	3.016332e+02	5.580791e+02	2.655777e+02
ENSG00000107438	570.91943	-1.7839617	0.4606977	-3.872304	1.078114e-04	1.124743e-02	860.72633	2.811125e+02	5.080679e+02	7.486983e+01
ENSG00000134240	2689.09109	-1.7755111	0.4918443	-3.609905	3.063095e-04	2.360259e-02	4351.90374	1.026278e+03	4.204347e+03	1.026972e+03
ENSG00000183186	401.93580	-1.7658479	0.5038584	-3.504651	4.572065e-04	3.091307e-02	579.63740	2.242342e+02	5.043725e+02	7.067794e+01
ENSG00000182809	869.66238	-1.7527984	0.4817550	-3.638360	2.743795e-04	2.187357e-02	1240.23342	4.990913e+02	1.172917e+03	3.306633e+02
ENSG00000260719	1607.38247	-1.7524998	0.4822304	-3.634155	2.788933e-04	2.209445e-02	2403.61847	8.111465e+02	2.472416e+03	5.620885e+02
ENSG00000258700	3171.25366	-1.7506814	0.4095759	-4.274376	1.916731e-05	3.305514e-03	4789.93649	1.552571e+03	2.224965e+03	5.031252e+02
ENSG00000211899	5883.92275	-1.7421496	0.4649806	-3.746715	1.791657e-04	1.633823e-02	7990.82036	3.777025e+03	8.477139e+03	3.671876e+03
ENSG00000099960	391.15882	-1.7201144	0.4661572	-3.689988	2.242645e-04	1.907213e-02	574.82185	2.074958e+02	2.917838e+02	1.051953e+02
ENSG00000142494	216.72560	-1.6978786	0.4803191	-3.534897	4.079340e-04	2.896788e-02	339.86957	9.358163e+01	3.811364e+02	9.179104e+01
ENSG00000229415	7939.52333	-1.6962910	0.5038054	-3.366957	7.600260e-04	4.419133e-02	12800.27684	3.078770e+03	9.082354e+03	2.832076e+03
ENSG00000102981	182.83535	-1.6765326	0.4730608	-3.544011	3.940889e-04	2.814239e-02	263.05284	1.026178e+02	1.706828e+02	6.147473e+01
ENSG00000181378	112.33726	-1.6699983	0.4654968	-3.587561	3.337851e-04	2.533469e-02	170.47395	5.420056e+01	1.449976e+02	4.970756e+01
ENSG00000135472	73.50278	-1.6674780	0.4461774	-3.737253	1.860416e-04	1.672461e-02	110.60704	3.639852e+01	9.211867e+01	3.115843e+01
ENSG00000258314	12942.69241	-1.6658976	0.4131917	-4.031779	5.535632e-05	6.812321e-03	19783.40906	6.101976e+03	1.669719e+04	3.955816e+03
ENSG00000135773	2496.17691	-1.6531246	0.4719593	-3.502684	4.605950e-04	3.091307e-02	3553.19718	1.439157e+03	1.846459e+03	9.174287e+02
ENSG00000273328	3078.43433	-1.6372069	0.4733834	-3.458522	5.431477e-04	3.512586e-02	4006.21507	2.150654e+03	2.478628e+03	4.977152e+02
ENSG00000005001	524.32047	-1.6291786	0.4618476	-3.527524	4.194651e-04	2.945668e-02	707.93693	3.407040e+02	6.786371e+02	2.323288e+02
ENSG00000122711	316.18304	-1.6175029	0.4511250	-3.585487	3.364499e-04	2.546072e-02	469.83630	1.625298e+02	5.203328e+02	1.088108e+02
ENSG00000151322	148.49723	-1.6040306	0.3771300	-4.253257	2.106837e-05	3.468209e-03	223.21109	7.378337e+01	1.558244e+02	3.375671e+01
ENSG00000101443	1849.40768	-1.5936851	0.4672497	-3.410778	6.477771e-04	3.942237e-02	2681.25630	1.017559e+03	2.446589e+03	1.206879e+03
ENSG00000164287	160.16829	-1.5920818	0.4455613	-3.573205	3.526381e-04	2.613956e-02	247.84279	7.249380e+01	1.216180e+02	5.675653e+01
ENSG00000198355	574.14895	-1.5734153	0.4060909	-3.874539	1.068265e-04	1.123718e-02	864.78476	2.835131e+02	7.606631e+02	3.393081e+02
ENSG00000266049	138.74632	-1.5710569	0.3672448	-4.277956	1.886174e-05	3.275096e-03	201.62411	7.586854e+01	1.878631e+02	6.437326e+01
ENSG00000188959	2063.53737	-1.5705233	0.3809133	-4.123047	3.738936e-05	5.138760e-03	3019.60879	1.107466e+03	2.046537e+03	7.544232e+02
ENSG00000157992	563.76379	-1.5675853	0.4297781	-3.647430	2.648766e-04	2.146348e-02	901.08698	2.264406e+02	6.684430e+02	1.546528e+02
ENSG00000224189	94.24277	-1.5585500	0.3661227	-4.256907	2.072747e-05	3.434393e-03	137.28802	5.119751e+01	1.077664e+02	3.133738e+01
ENSG00000072310	3108.91581	-1.5514065	0.3736727	-4.151779	3.299006e-05	4.698490e-03	4917.40210	1.300430e+03	5.880845e+03	1.470380e+03
ENSG00000112812	506.75860	-1.5413072	0.4032660	-3.822061	1.323411e-04	1.290376e-02	727.17119	2.863460e+02	5.582737e+02	1.916871e+02
ENSG00000258548	1631.40431	-1.5379709	0.4253794	-3.615527	2.997367e-04	2.330866e-02	2320.51692	9.422917e+02	2.453359e+03	9.423319e+02
ENSG00000267795	153.79436	-1.5278439	0.3507998	-4.355316	1.328751e-05	2.495198e-03	220.16275	8.742598e+01	2.227770e+02	5.461477e+01
ENSG00000261183	213.48504	-1.5045628	0.4029945	-3.733457	1.888691e-04	1.685923e-02	309.31863	1.176514e+02	2.845646e+02	1.317180e+02
ENSG00000130948	844.16001	-1.5035351	0.4256586	-3.532256	4.120306e-04	2.917706e-02	1240.30246	4.480176e+02	9.669266e+02	3.752490e+02
ENSG00000165905	2041.63706	-1.4777389	0.4332922	-3.410491	6.484608e-04	3.942237e-02	2842.68092	1.240593e+03	2.299943e+03	5.872098e+02
ENSG00000113924	3345.86331	-1.4776199	0.3111470	-4.748945	2.044802e-06	5.958366e-04	4876.23367	1.815493e+03	4.127873e+03	2.156748e+03
ENSG00000104435	1714.07267	-1.4773823	0.4235976	-3.487702	4.871907e-04	3.233187e-02	2529.51766	8.986277e+02	1.847683e+03	9.131063e+02
ENSG00000214530	704.63784	-1.4677981	0.4312196	-3.403830	6.644813e-04	4.007897e-02	917.97959	4.912961e+02	6.495891e+02	1.106906e+02
ENSG00000124939	661.73404	-1.4638746	0.3308591	-4.424465	9.668135e-06	1.992658e-03	967.93344	3.555346e+02	8.550713e+02	3.014788e+02
ENSG00000223572	1463.76932	-1.4398946	0.2966827	-4.853315	1.214145e-06	4.040049e-04	2210.53185	7.170068e+02	1.144643e+03	4.370601e+02
ENSG00000179023	1097.27769	-1.4322077	0.3918718	-3.654786	2.573965e-04	2.098154e-02	1520.70740	6.738480e+02	1.411862e+03	6.650151e+02
ENSG00000185499	1215.89051	-1.4136744	0.3173167	-4.455090	8.385803e-06	1.848596e-03	1759.66043	6.721206e+02	1.893194e+03	6.446685e+02
ENSG00000175832	3083.42966	-1.4133846	0.4214104	-3.353938	7.967010e-04	4.569495e-02	4711.46800	1.455391e+03	4.866995e+03	1.550631e+03
ENSG00000081479	331.66067	-1.3988375	0.3156253	-4.431956	9.338214e-06	1.972775e-03	482.02609	1.812952e+02	5.763408e+02	2.378671e+02
ENSG00000124237	4552.23477	-1.3905985	0.3675281	-3.783652	1.545438e-04	1.478430e-02	6626.12723	2.478342e+03	5.758785e+03	2.201173e+03
ENSG00000148346	730.10123	-1.3873742	0.3118361	-4.449050	8.625099e-06	1.884956e-03	1042.76299	4.174395e+02	1.163522e+03	4.496919e+02
ENSG00000125735	38580.33235	-1.3748235	0.3819775	-3.599227	3.191649e-04	2.451863e-02	58173.13686	1.898753e+04	3.564172e+04	1.250097e+04
ENSG00000225986	137.47144	-1.3405518	0.3464343	-3.869570	1.090276e-04	1.128014e-02	206.09800	6.884488e+01	1.110267e+02	3.873750e+01
ENSG00000164825	468.54637	-1.3395851	0.3568710	-3.753696	1.742460e-04	1.623724e-02	667.98571	2.691070e+02	5.112992e+02	1.994001e+02
ENSG00000250986	549.26745	-1.3327967	0.3988900	-3.341263	8.339807e-04	4.700388e-02	771.44645	3.270885e+02	7.365280e+02	3.371469e+02
ENSG00000187714	649.39122	-1.3263994	0.2867868	-4.625036	3.745330e-06	9.890401e-04	899.29396	3.994885e+02	7.324448e+02	3.174791e+02
ENSG00000184956	138.26346	-1.3263371	0.3460856	-3.832396	1.269013e-04	1.246353e-02	197.08265	7.944427e+01	9.759107e+01	2.495661e+01
ENSG00000160113	480.01004	-1.3218662	0.3862904	-3.421949	6.217387e-04	3.857270e-02	626.66292	3.333572e+02	6.151851e+02	2.006511e+02
ENSG00000243709	11472.21684	-1.3197751	0.3168259	-4.165617	3.105120e-05	4.576622e-03	16338.64339	6.605790e+03	1.401285e+04	7.290803e+03
ENSG00000070526	1782.56966	-1.3117781	0.3561293	-3.683432	2.301148e-04	1.944547e-02	2446.70411	1.118435e+03	2.581785e+03	1.250548e+03
ENSG00000259704	1572.73280	-1.3103343	0.3474050	-3.771777	1.620891e-04	1.516281e-02	2158.25346	9.872121e+02	2.395618e+03	1.028402e+03
ENSG00000244067	3695.53424	-1.3088830	0.3412169	-3.835926	1.250920e-04	1.243611e-02	5505.19721	1.885871e+03	2.970379e+03	1.388570e+03
ENSG00000122012	21729.84927	-1.3049818	0.3897426	-3.348317	8.130387e-04	4.630605e-02	31555.67319	1.190403e+04	3.478164e+04	1.217754e+04
ENSG00000266045	9221.95606	-1.3018850	0.3736371	-3.484357	4.933213e-04	3.265323e-02	12454.23894	5.989673e+03	6.311636e+03	3.688117e+03
ENSG00000162755	102376.74573	-1.2826421	0.3393326	-3.779897	1.568932e-04	1.489663e-02	151312.16847	5.344132e+04	6.843731e+04	3.502734e+04
ENSG00000162366	284.56080	-1.2789997	0.3119738	-4.099702	4.136833e-05	5.405817e-03	411.99465	1.571270e+02	3.057500e+02	9.959164e+01
ENSG00000211668	11427.54274	-1.2633851	0.3515266	-3.593996	3.256445e-04	2.486571e-02	15492.35640	7.362729e+03	9.587312e+03	3.225392e+03
ENSG00000183317	1391.52296	-1.2626182	0.3603264	-3.504096	4.581605e-04	3.091307e-02	2020.28133	7.627646e+02	1.900475e+03	8.633987e+02
ENSG00000105707	3792.34654	-1.2525795	0.3733811	-3.354694	7.945274e-04	4.567362e-02	5107.34094	2.477352e+03	6.144553e+03	3.108595e+03
ENSG00000268194	7143.08502	-1.2512742	0.3676567	-3.403376	6.655851e-04	4.007897e-02	10343.11219	3.943058e+03	1.317372e+04	3.924414e+03
ENSG00000184925	589.22917	-1.2356839	0.3460944	-3.570367	3.564818e-04	2.634743e-02	795.80357	3.826548e+02	5.182975e+02	2.113720e+02
ENSG00000148734	2885.33414	-1.2335137	0.2806428	-4.395315	1.106121e-05	2.190724e-03	4158.29452	1.612374e+03	2.523786e+03	1.112440e+03
ENSG00000257017	855.03055	-1.2333116	0.3462791	-3.561611	3.685863e-04	2.708415e-02	1181.86717	5.281939e+02	7.342132e+02	3.264324e+02
ENSG00000234896	23256.37854	-1.2156276	0.3356989	-3.621184	2.932578e-04	2.287501e-02	31568.43161	1.494433e+04	3.227538e+04	1.259753e+04
ENSG00000167861	6747.67974	-1.2108985	0.2935233	-4.125392	3.701037e-05	5.127049e-03	9423.00600	4.072353e+03	8.615302e+03	4.354189e+03
ENSG00000130303	6315.58447	-1.2101886	0.3446621	-3.511232	4.460351e-04	3.069703e-02	8898.90855	3.732260e+03	8.374590e+03	2.485436e+03
ENSG00000160183	2440.85780	-1.1988570	0.3423005	-3.502352	4.611695e-04	3.091307e-02	3395.76513	1.485950e+03	3.029110e+03	1.473937e+03
ENSG00000105695	581.14583	-1.1932098	0.3189968	-3.740507	1.836498e-04	1.656835e-02	831.80233	3.304893e+02	7.001311e+02	2.818293e+02
ENSG00000221890	3489.53838	-1.1503640	0.2914268	-3.947351	7.902063e-05	8.903342e-03	4767.02432	2.212052e+03	1.659960e+03	6.289065e+02
ENSG00000146166	8719.45171	-1.1412692	0.2679933	-4.258574	2.057351e-05	3.431310e-03	12126.99276	5.311911e+03	1.007286e+04	3.651651e+03
ENSG00000100290	3723.55753	-1.0442985	0.2782779	-3.752717	1.749281e-04	1.623724e-02	4982.54106	2.464574e+03	3.672890e+03	2.210564e+03
ENSG00000259342	17014.01574	-1.0408469	0.2525513	-4.121328	3.766939e-05	5.138760e-03	23094.48202	1.093355e+04	1.800568e+04	7.158859e+03
ENSG00000152268	1337.05286	-1.0234937	0.2554944	-4.005934	6.177281e-05	7.386804e-03	1774.02262	9.000831e+02	1.608884e+03	7.437069e+02
ENSG00000236155	877.57795	-0.9981010	0.2866518	-3.481928	4.978169e-04	3.277963e-02	1198.43423	5.567217e+02	7.092452e+02	4.724291e+02
ENSG00000091831	6001.26879	-0.9956904	0.2921634	-3.407992	6.544278e-04	3.959522e-02	7804.69374	4.197844e+03	8.973738e+03	3.426580e+03
ENSG00000179813	52885.34256	-0.9941175	0.2903749	-3.423565	6.180541e-04	3.857270e-02	70068.27471	3.570241e+04	5.922115e+04	4.015615e+04
ENSG00000174788	5083.35196	-0.9919261	0.2732195	-3.630510	2.828617e-04	2.220070e-02	6689.14589	3.477558e+03	6.930544e+03	3.544455e+03
ENSG00000127377	1983.66970	-0.9863382	0.2153761	-4.579609	4.658456e-06	1.146568e-03	2617.53570	1.349804e+03	2.458934e+03	1.204251e+03
ENSG00000226332	5741.40502	-0.8530405	0.2518805	-3.386688	7.074190e-04	4.151338e-02	7480.62275	4.002187e+03	7.707870e+03	3.646660e+03

## Sheet: DE_genes UP in sarcoma
Supplementary Table 2. List of differentially expressed genes (paired analysis of 5 selected tumors).
	baseMean	log2FoldChange	lfcSE	stat	pvalue	padj	mean.carc	mean.sarc	med.carc	med.sarc
ENSG00000111049	544.26192	21.1435851	3.1324020	6.749959	1.478869e-11	2.883908e-08	0.000000e+00	1088.52384	0.000000e+00	0.000000
ENSG00000151952	669.55582	5.6961175	0.8180824	6.962768	3.336515e-12	7.689453e-09	2.258389e+01	1316.52776	0.000000e+00	12.631794
ENSG00000180818	570.88395	5.4612967	1.3132087	4.158742	3.200046e-05	4.635679e-03	2.481793e+01	1116.94997	1.716376e+01	1258.968851
ENSG00000163064	931.42662	4.9550073	1.0381863	4.772754	1.817241e-06	5.419868e-04	1.366106e+02	1726.24266	1.739971e+01	985.279970
ENSG00000123388	274.06106	4.8955563	1.3110806	3.733986	1.884732e-04	1.685923e-02	6.458980e+00	541.66314	6.384462e+00	420.781331
ENSG00000251151	80.56037	4.8905050	1.0664745	4.585675	4.525230e-06	1.131355e-03	1.510496e+00	159.61024	1.657115e+00	87.139417
ENSG00000250133	88.20081	4.7268498	1.2251641	3.858136	1.142550e-04	1.162201e-02	5.909953e+00	170.49168	4.142787e+00	215.885944
ENSG00000147081	45.68286	4.6716619	1.2747431	3.664787	2.475446e-04	2.050818e-02	8.033547e-01	90.56236	9.033555e-01	10.708778
ENSG00000228630	648.24793	4.6287875	1.1321246	4.088585	4.340127e-05	5.642388e-03	1.768487e+01	1278.81099	9.092938e+00	971.879267
ENSG00000018625	14039.47695	4.5678222	0.7542579	6.056048	1.395064e-09	1.537664e-06	7.089203e+02	27370.03360	6.287355e+02	5024.786160
ENSG00000230838	514.92184	4.2701736	1.0150183	4.206992	2.587924e-05	4.031563e-03	2.968029e+02	733.04081	1.550512e+01	453.212016
ENSG00000260597	134.81894	3.4838718	0.8658687	4.023557	5.732580e-05	7.020611e-03	2.729401e+01	242.34388	8.130200e+00	322.531819
ENSG00000242512	206.53392	3.4714731	1.0052827	3.453231	5.539150e-04	3.572083e-02	3.105364e+01	382.01420	3.648264e+00	16.970494
ENSG00000229019	26.05256	3.4197938	0.9255290	3.694961	2.199205e-04	1.877173e-02	4.606218e+00	47.49889	1.806711e+00	22.488435
ENSG00000128313	37.30147	3.2151947	0.9314259	3.451906	5.566412e-04	3.572509e-02	5.725722e+00	68.87721	1.136617e+00	4.710239
ENSG00000052850	544.64854	3.1215608	0.8638985	3.613342	3.022754e-04	2.343420e-02	9.452062e+01	994.77646	5.420133e+01	765.413801
ENSG00000016602	212.92669	3.1102608	0.9024383	3.446508	5.678815e-04	3.608111e-02	2.337577e+01	402.47761	3.432751e+01	17.270876
ENSG00000044524	5024.62501	3.0225535	0.7821496	3.864419	1.113541e-04	1.138821e-02	8.928285e+02	9156.42154	2.701033e+02	5418.641877
ENSG00000133110	42498.42499	2.7942900	0.5951965	4.694735	2.669519e-06	7.355977e-04	1.732743e+04	67669.42425	3.236922e+03	71183.236111
ENSG00000228221	76.99820	2.7812414	0.6033604	4.609586	4.034724e-06	1.054477e-03	2.379896e+01	130.19743	1.019412e+01	50.911482
ENSG00000118017	30.65547	2.7608940	0.7367203	3.747547	1.785725e-04	1.633823e-02	8.193735e+00	53.11721	2.736198e+00	47.887428
ENSG00000164093	3633.01480	2.7438241	0.6665885	4.116219	3.851384e-05	5.138760e-03	1.916009e+03	5350.02072	2.234562e+02	2272.049664
ENSG00000221818	353.08384	2.7180527	0.6272879	4.333023	1.470760e-05	2.701829e-03	6.133078e+01	644.83691	3.432751e+01	162.717089
ENSG00000238261	38.00999	2.6741952	0.6721342	3.978662	6.930407e-05	8.133924e-03	9.345797e+00	66.67419	2.485672e+00	11.789675
ENSG00000250155	194.33523	2.5227890	0.6810350	3.704346	2.119370e-04	1.821293e-02	8.178526e+01	306.88520	1.159980e+02	226.876501
ENSG00000198796	848.87661	2.5019769	0.6145345	4.071337	4.674416e-05	6.015286e-03	1.894394e+02	1508.31377	1.441064e+02	693.928841
ENSG00000128714	639.27677	2.4364636	0.6511822	3.741601	1.828520e-04	1.656835e-02	1.522693e+02	1126.28422	4.560330e+00	34.268091
ENSG00000153165	135.49660	2.4350479	0.6351130	3.834039	1.260562e-04	1.246353e-02	4.719565e+01	223.79755	3.613422e+01	235.593125
ENSG00000125845	1963.11898	2.3863097	0.5568914	4.285054	1.826945e-05	3.194130e-03	5.551585e+02	3371.07949	5.275596e+02	3437.024162
ENSG00000178343	251.21359	2.2994459	0.6838594	3.362454	7.725294e-04	4.471322e-02	9.139456e+01	411.03262	4.805800e+01	90.279577
ENSG00000111664	964.69595	2.2973939	0.4808588	4.777689	1.773212e-06	5.403338e-04	3.386643e+02	1590.72756	3.575299e+02	1398.566461
ENSG00000260139	220.89045	2.2747132	0.5472836	4.156370	3.233436e-05	4.657434e-03	1.431849e+02	298.59602	3.864499e+01	221.671713
ENSG00000270093	605.89761	2.2312436	0.6427813	3.471233	5.180750e-04	3.384979e-02	4.270583e+02	784.73694	1.499992e+02	851.512149
ENSG00000261553	115.75939	2.2311668	0.3859287	5.781293	7.412885e-09	6.480140e-06	3.827682e+01	193.24195	1.732925e+01	57.827403
ENSG00000188916	219.65330	2.2023399	0.5461533	4.032457	5.519662e-05	6.812321e-03	6.769904e+01	371.60756	5.746016e+01	241.579973
ENSG00000157680	893.99052	2.1659593	0.4791535	4.520387	6.172658e-06	1.462458e-03	2.984050e+02	1489.57603	3.342415e+02	986.122090
ENSG00000135218	2085.29715	2.1420176	0.6232011	3.437121	5.879332e-04	3.689803e-02	5.623977e+02	3608.19661	3.902892e+02	1169.208306
ENSG00000008086	401.81061	2.1399636	0.6238176	3.430432	6.026218e-04	3.772115e-02	1.431990e+02	660.42218	9.547585e+01	263.583445
ENSG00000207770	255.70748	2.1120859	0.5222781	4.043987	5.254981e-05	6.562514e-03	8.196789e+01	429.44707	1.170716e+02	152.423654
ENSG00000153012	1871.51913	2.0651836	0.5202198	3.969828	7.192439e-05	8.364014e-03	9.364324e+02	2806.60585	3.495986e+02	3185.691492
ENSG00000135842	7215.58064	2.0461722	0.4760387	4.298332	1.720881e-05	3.050774e-03	2.628127e+03	11803.03403	2.976556e+03	9025.308002
ENSG00000227082	201.05633	2.0211860	0.4735623	4.268047	1.971918e-05	3.355040e-03	6.414301e+01	337.96964	6.749289e+01	343.630537
ENSG00000134668	963.35599	1.9783234	0.5429983	3.643332	2.691308e-04	2.159094e-02	3.414762e+02	1585.23574	1.386340e+02	980.924103
ENSG00000196159	5497.76516	1.9292389	0.4966101	3.884816	1.024073e-04	1.099183e-02	3.053528e+03	7942.00202	1.146358e+03	7628.736174
ENSG00000186407	414.46823	1.9132723	0.5507385	3.474012	5.127382e-04	3.363059e-02	1.606072e+02	668.32924	1.039755e+02	326.617742
ENSG00000202078	59.52640	1.9104713	0.4873658	3.919995	8.855097e-05	9.717990e-03	2.691460e+01	92.13821	3.342415e+01	92.095494
ENSG00000204291	7713.96617	1.9018431	0.3470823	5.479516	4.264905e-08	2.702990e-05	3.475264e+03	11952.66837	3.267933e+03	14809.515861
ENSG00000092607	1004.74081	1.8870323	0.4262611	4.426940	9.557951e-06	1.986095e-03	4.201176e+02	1589.36401	2.298406e+02	673.828437
ENSG00000100234	33743.75813	1.8524315	0.5518895	3.356526	7.892820e-04	4.548437e-02	9.670359e+03	57817.15742	1.134795e+04	20533.299446
ENSG00000176438	415.10638	1.8416835	0.3530777	5.216086	1.827435e-07	8.127599e-05	1.692151e+02	660.99768	1.432138e+02	351.247932
ENSG00000169860	777.08469	1.8230176	0.5326023	3.422850	6.196829e-04	3.857270e-02	4.207594e+02	1133.40997	4.968455e+02	834.213838
ENSG00000125430	883.30073	1.8019645	0.3672829	4.906203	9.285663e-07	3.411607e-04	4.025584e+02	1364.04307	2.864275e+02	1277.495483
ENSG00000165072	907.81607	1.8000259	0.4797632	3.751905	1.754962e-04	1.623724e-02	3.498192e+02	1465.81292	2.325768e+02	2113.720278
ENSG00000153707	10720.57836	1.7762094	0.5200221	3.415642	6.363179e-04	3.905315e-02	6.962438e+03	14478.71825	1.856966e+03	5611.551512
ENSG00000138639	1164.69307	1.7703309	0.3193943	5.542775	2.977158e-08	2.039836e-05	5.754100e+02	1753.97611	3.409852e+02	1619.184778
ENSG00000119938	1960.18049	1.7675072	0.4144796	4.264401	2.004391e-05	3.387555e-03	7.203085e+02	3200.05244	3.721229e+02	765.668758
ENSG00000238057	37.40482	1.6858271	0.4697930	3.588447	3.326536e-04	2.532463e-02	1.777693e+01	57.03272	1.477602e+01	36.409847
ENSG00000143127	1729.01833	1.6778564	0.4970005	3.375965	7.355719e-04	4.296655e-02	7.330799e+02	2724.95673	7.529086e+02	2034.462748
ENSG00000020577	3035.00428	1.6602088	0.2864573	5.795659	6.805354e-09	6.161519e-06	1.460108e+03	4609.90098	8.999952e+02	4291.812564
ENSG00000260455	195.94332	1.6447888	0.3993638	4.118523	3.813090e-05	5.138760e-03	1.244002e+02	267.48648	3.342415e+01	110.690611
ENSG00000143494	5416.99512	1.6104541	0.2997716	5.372270	7.775172e-08	4.193795e-05	2.423986e+03	8410.00446	1.392226e+03	3562.810578
ENSG00000184588	3261.56833	1.5937494	0.3054555	5.217616	1.812408e-07	8.127599e-05	1.593184e+03	4929.95239	1.289992e+03	5676.131102
ENSG00000144824	4445.49647	1.5500789	0.2498349	6.204414	5.490111e-10	7.325252e-07	2.136256e+03	6754.73699	1.493052e+03	3518.881839
ENSG00000266709	110.44160	1.5437439	0.4051300	3.810490	1.386915e-04	1.341972e-02	6.086890e+01	160.01431	3.794093e+01	80.074059
ENSG00000272168	2022.27841	1.5127650	0.3089378	4.896665	9.747689e-07	3.448505e-04	1.112397e+03	2932.16000	1.095770e+03	2655.383175
ENSG00000129048	67.59783	1.4983269	0.4487992	3.338524	8.422475e-04	4.723853e-02	3.589159e+01	99.30407	4.245771e+01	61.233104
ENSG00000140416	30007.31006	1.4651615	0.3414113	4.291485	1.774822e-05	3.124550e-03	1.579098e+04	44223.63835	1.386705e+04	40734.051327
ENSG00000242337	99.83453	1.4348284	0.4198550	3.417438	6.321346e-04	3.899086e-02	5.472587e+01	144.94318	4.888489e+01	157.767479
ENSG00000243444	978.01802	1.4177172	0.3635716	3.899416	9.642482e-05	1.044643e-02	4.974556e+02	1458.58044	4.878615e+02	1822.830706
ENSG00000061337	2408.86641	1.4036376	0.3923627	3.577398	3.470316e-04	2.595162e-02	1.267930e+03	3549.80320	1.291197e+03	3107.972552
ENSG00000134013	8223.65653	1.3936809	0.2994726	4.653785	3.258967e-06	8.823101e-04	4.731085e+03	11716.22758	3.443591e+03	11708.642578
ENSG00000174501	994.09433	1.3759335	0.2419105	5.687778	1.287030e-08	1.019609e-05	5.522837e+02	1435.90498	5.645972e+02	1408.024026
ENSG00000131471	838.52771	1.3583673	0.3791083	3.583059	3.395943e-04	2.562219e-02	4.343695e+02	1242.68589	3.626194e+02	815.656348
ENSG00000171004	2023.29761	1.3486448	0.3765711	3.581381	3.417825e-04	2.571077e-02	1.104883e+03	2941.71208	3.815514e+02	1731.119877
ENSG00000080573	2558.68568	1.3386733	0.3235509	4.137443	3.511973e-05	4.921349e-03	1.291962e+03	3825.40900	9.604055e+02	3724.228792
ENSG00000229619	505.40229	1.3236795	0.3491309	3.791356	1.498273e-04	1.438739e-02	2.896177e+02	721.18689	2.466459e+02	628.906541
ENSG00000107957	14966.60476	1.3106201	0.3830320	3.421699	6.223121e-04	3.857270e-02	8.974300e+03	20958.90910	6.012734e+03	17636.287168
ENSG00000270346	862.16399	1.2813787	0.3242168	3.952228	7.742679e-05	8.801030e-03	5.119475e+02	1212.38047	3.189946e+02	1028.042728
ENSG00000270580	114.04452	1.2576169	0.3278342	3.836137	1.249849e-04	1.243611e-02	6.448786e+01	163.60118	5.691140e+01	165.643397
ENSG00000102098	1455.54419	1.2292046	0.3454042	3.558743	3.726341e-04	2.730245e-02	8.387169e+02	2072.37144	8.426430e+02	1508.377435
ENSG00000151835	7359.47384	1.2107641	0.2633377	4.597761	4.270547e-06	1.093562e-03	4.448052e+03	10270.89540	5.493374e+03	9614.283969
ENSG00000100320	21233.07949	1.1959606	0.3377654	3.540803	3.989116e-04	2.840676e-02	1.158927e+04	30876.89391	1.025709e+04	19051.875148
ENSG00000177483	281.88668	1.1855822	0.3472335	3.414366	6.393064e-04	3.905315e-02	1.684887e+02	395.28464	1.559633e+02	408.290120
ENSG00000146373	5851.27927	1.1376761	0.2559897	4.444226	8.820900e-06	1.895073e-03	3.641376e+03	8061.18242	3.767456e+03	6655.410314
ENSG00000112531	25318.57705	1.1322713	0.2913583	3.886182	1.018334e-04	1.098544e-02	1.700249e+04	33634.66775	1.474306e+04	24495.259742
ENSG00000076706	14462.86164	1.1309169	0.2857678	3.957467	7.574866e-05	8.650019e-03	9.593414e+03	19332.30906	8.564517e+03	16776.302179
ENSG00000111052	1174.71633	1.0804080	0.2695269	4.008535	6.109659e-05	7.340567e-03	7.351613e+02	1614.27131	6.486093e+02	1412.487873
ENSG00000196739	10003.03439	1.0592286	0.3163988	3.347764	8.146621e-04	4.630605e-02	6.673944e+03	13332.12441	6.473446e+03	14084.450857
ENSG00000087303	8459.20738	1.0338440	0.3094948	3.340424	8.365063e-04	4.702055e-02	5.086951e+03	11831.46356	2.359211e+03	5163.023226
ENSG00000214776	424.57605	0.9767294	0.2680147	3.644313	2.681070e-04	2.157708e-02	2.730874e+02	576.06473	2.111639e+02	348.035298
ENSG00000137672	737.51509	0.9667469	0.2847787	3.394730	6.869619e-04	4.061200e-02	4.953189e+02	979.71132	3.017207e+02	606.050722
ENSG00000115355	12019.55308	0.9602581	0.2614675	3.672571	2.401226e-04	2.009026e-02	7.790422e+03	16248.68417	8.754922e+03	17441.674749
ENSG00000118496	3823.36163	0.9063725	0.2490806	3.638873	2.738340e-04	2.187357e-02	2.753510e+03	4893.21375	2.102742e+03	3721.529502
ENSG00000097046	5554.78009	0.8785007	0.2502304	3.510768	4.468149e-04	3.069703e-02	3.827427e+03	7282.13286	4.642694e+03	7845.186498
ENSG00000047644	4886.72956	0.8764330	0.2502537	3.502178	4.614709e-04	3.091307e-02	3.315532e+03	6457.92728	3.112058e+03	4623.960476
ENSG00000138758	16725.48754	0.8577590	0.2583206	3.320521	8.984949e-04	4.965879e-02	1.165375e+04	21797.22715	1.030635e+04	20641.111995
ENSG00000066933	5679.80236	0.8557394	0.2569709	3.330102	8.681415e-04	4.826372e-02	4.191146e+03	7168.45914	3.308991e+03	7513.615886
