# Supplementary material for: Dissecting the Origin of Heterogeneity in Uterine and Ovarian Carcinosarcomas
Source: Cancer Res Commun. 2023 May 10;3(5):830–41. doi: 10.1158/2767-9764.CRC-22-0520 (PMC10171113; doi:10.1158/2767-9764.CRC-22-0520)
Supplement: Supplementary Table 3 — List of differentially methylated gene promoters (paired analysis of 5 selected tumors). [file crc-22-0520-s03.xlsx]

## Sheet: DM_prom_Methylated_Carcinoma
id	Chromosome	symbol	mean.mean.CARC	mean.mean.SARC	mean.mean.diff	mean.mean.quot.log2	comb.p.val	comb.p.adj.fdr	combinedRank
ENSG00000230630	chr1	DNM3OS	0.716	0.306	0.41	1.994	0.005	0.789	38
ENSG00000208024	chr1	MIR199A2	0.716	0.306	0.41	1.994	0.005	0.789	38
ENSG00000250602	chr5	<NA>	0.86	0.437	0.423	1.487	0.006	0.789	50
ENSG00000120341	chr1	SEC16B	0.788	0.449	0.339	1.177	0.016	0.789	156
ENSG00000137558	chr8	PI15	0.634	0.398	0.236	1.046	0.017	0.789	199
ENSG00000138080	chr2	EMILIN1	0.66	0.416	0.244	0.962	0.009	0.789	261
ENSG00000156030	chr14	ELMSAN1	0.775	0.461	0.313	1.999	0.026	0.789	281
ENSG00000206028	chr22	<NA>	0.315	0.126	0.188	2.551	0.031	0.789	338
ENSG00000244625	chr22	<NA>	0.315	0.126	0.188	2.551	0.031	0.789	338
ENSG00000260868	chr2	<NA>	0.605	0.421	0.185	1.064	0.011	0.789	340
ENSG00000073921	chr11	PICALM	0.354	0.172	0.182	1.586	0.011	0.789	364
ENSG00000166482	chr17	MFAP4	0.35	0.183	0.167	0.877	0.033	0.789	478
ENSG00000259476	chr15	<NA>	0.758	0.584	0.174	1.988	0.044	0.789	507
ENSG00000238854	chr8	<NA>	0.45	0.227	0.224	0.81	0.045	0.789	523
ENSG00000250969	chr4	<NA>	0.508	0.346	0.162	0.923	0.028	0.789	538
ENSG00000258503	chr14	<NA>	0.491	0.308	0.184	0.707	0.017	0.789	616
ENSG00000170956	chr19	CEACAM3	0.641	0.487	0.155	0.713	0.021	0.789	620
ENSG00000181215	chr4	C4orf50	0.702	0.515	0.187	0.695	0.015	0.789	650
ENSG00000236095	chr9	<NA>	0.427	0.229	0.198	0.936	0.055	0.789	687
ENSG00000265215	chr2	MIR4269	0.893	0.616	0.276	0.679	0.008	0.789	689
ENSG00000119147	chr2	C2orf40	0.832	0.612	0.22	0.667	0.008	0.789	712
ENSG00000229435	chr7	PIP5K1P2	0.863	0.609	0.254	1.354	0.057	0.789	735
ENSG00000134802	chr11	SLC43A3	0.49	0.344	0.146	0.657	0.019	0.789	737
ENSG00000221523	chr4	<NA>	0.358	0.183	0.174	2.392	0.058	0.789	749
ENSG00000072952	chr11	MRVI1	0.586	0.43	0.155	0.647	0.008	0.789	763
ENSG00000267583	chr18	<NA>	0.665	0.496	0.17	0.799	0.06	0.789	767
ENSG00000253837	chr8	<NA>	0.391	0.152	0.239	1.847	0.061	0.789	793
ENSG00000253235	chr8	<NA>	0.481	0.274	0.206	0.633	0.037	0.789	818
ENSG00000196724	chr19	ZNF418	0.437	0.296	0.14	1.594	0.034	0.789	819
ENSG00000256443	chr11	<NA>	0.747	0.588	0.159	0.633	0.037	0.789	820
ENSG00000251301	chr12	<NA>	0.309	0.17	0.139	0.921	0.02	0.789	835
ENSG00000211860	chr14	TRAJ29	0.615	0.47	0.145	0.625	0.054	0.789	843
ENSG00000235070	chr2	<NA>	0.93	0.762	0.168	0.622	0.045	0.789	857
ENSG00000264371	chr1	MIR4425	0.525	0.365	0.16	1.074	0.067	0.789	888
ENSG00000257073	chr17	<NA>	0.7	0.45	0.25	1.145	0.067	0.789	890
ENSG00000239998	chr19	LILRA2	0.264	0.064	0.201	2.019	0.067	0.789	892
ENSG00000255342	chr11	<NA>	0.27	0.135	0.135	1.37	0.021	0.789	899
ENSG00000174837	chr19	EMR1	0.56	0.407	0.153	0.879	0.069	0.789	927
ENSG00000201012	chr6	<NA>	0.708	0.462	0.246	1.411	0.069	0.789	930
ENSG00000205758	chr21	CRYZL1	0.518	0.358	0.16	0.597	0.062	0.789	954
ENSG00000237409	chr1	<NA>	0.769	0.585	0.185	0.589	0.011	0.789	981
ENSG00000120156	chr9	TEK	0.627	0.468	0.159	0.589	0.066	0.789	984
ENSG00000204583	chr12	LRCOL1	0.634	0.491	0.144	0.88	0.074	0.789	997
ENSG00000258395	chr2	<NA>	0.333	0.202	0.13	0.921	0.011	0.789	1007
ENSG00000233970	chr2	<NA>	0.848	0.637	0.21	0.581	0.027	0.789	1015
ENSG00000267815	chr19	<NA>	0.946	0.752	0.194	1.001	0.077	0.789	1059
ENSG00000181143	chr19	MUC16	0.836	0.704	0.132	0.62	0.078	0.789	1067
ENSG00000168056	chr11	LTBP3	0.328	0.2	0.127	0.69	0.035	0.789	1078
ENSG00000113721	chr5	PDGFRB	0.191	0.064	0.127	1.621	0.065	0.789	1087
ENSG00000198443	chr17	KRTAP4-1	0.364	0.234	0.131	0.6	0.079	0.789	1090
ENSG00000229263	chr7	<NA>	0.859	0.684	0.175	0.63	0.079	0.789	1098
ENSG00000244286	chr3	ITGB5-AS1	0.423	0.199	0.224	1.957	0.08	0.789	1108
ENSG00000132185	chr1	FCRLA	0.627	0.49	0.138	0.816	0.082	0.789	1139
ENSG00000114113	chr3	RBP2	0.761	0.545	0.216	0.553	0.066	0.789	1141
ENSG00000229720	chr6	<NA>	0.527	0.23	0.297	1.372	0.082	0.789	1151
ENSG00000258727	chr14	<NA>	0.198	0.064	0.134	1.383	0.083	0.789	1160

## Sheet: DM_prom_Methylated_Sarcoma
Supplementary Table 3. List of differentially methylated gene promoters (paired analysis of 5 selected tumors).
	id	Chromosome	symbol	mean.mean.CARC	mean.mean.SARC	mean.mean.diff	mean.mean.quot.log2	comb.p.val	comb.p.adj.fdr	combinedRank
1	ENSG00000269919	chr6	<NA>	0.071	0.429	-0.358	-1.886	0.002	0.789	16
5	ENSG00000229367	chr1	HMGN2P19	0.133	0.394	-0.261	-1.308	0.002	0.789	84
6	ENSG00000261690	chr16	<NA>	0.075	0.309	-0.235	-1.607	0.003	0.789	136
8	ENSG00000042980	chr8	ADAM28	0.175	0.541	-0.366	-1.092	0.01	0.789	163
9	ENSG00000208025	chr7	MIR591	0.299	0.67	-0.371	-1.091	0.003	0.789	164
10	ENSG00000243885	chr3	<NA>	0.135	0.381	-0.246	-1.073	0.012	0.789	173
11	ENSG00000187546	chr7	AGMO	0.113	0.374	-0.261	-1.106	0.018	0.789	190
13	ENSG00000229974	chr7	<NA>	0.21	0.422	-0.212	-1.081	0.005	0.789	211
14	ENSG00000146859	chr7	TMEM140	0.217	0.427	-0.21	-1.02	0.006	0.789	223
15	ENSG00000267743	chr18	<NA>	0.133	0.358	-0.225	-0.991	0.021	0.789	237
16	ENSG00000182795	chr1	C1orf116	0.413	0.806	-0.394	-0.97	0.014	0.789	250
17	ENSG00000150361	chr13	KLHL1	0.314	0.563	-0.249	-0.966	0.004	0.789	256
19	ENSG00000230404	chr1	<NA>	0.282	0.599	-0.316	-0.957	0.018	0.789	267
20	ENSG00000255341	chr11	OR8Q1P	0.322	0.573	-0.251	-0.941	0.006	0.789	276
22	ENSG00000085563	chr7	ABCB1	0.34	0.641	-0.301	-0.931	0.004	0.789	285
23	ENSG00000101194	chr20	SLC17A9	0.306	0.556	-0.25	-0.926	0.007	0.789	294
24	ENSG00000116977	chr1	LGALS8	0.301	0.502	-0.201	-0.905	0.027	0.789	319
25	ENSG00000228216	chr9	<NA>	0.28	0.711	-0.43	-1.087	0.029	0.789	319
26	ENSG00000111321	chr12	LTBR	0.315	0.679	-0.364	-0.903	0.001	0.789	322
27	ENSG00000200879	chr11	SNORD14E	0.218	0.439	-0.221	-0.892	0.017	0.789	332
28	ENSG00000230448	chr2	LINC00276	0.312	0.581	-0.269	-0.904	0.031	0.789	337
32	ENSG00000016402	chr6	IL20RA	0.302	0.615	-0.313	-0.881	0.009	0.789	341
33	ENSG00000216131	chr16	<NA>	0.209	0.458	-0.249	-0.877	0.006	0.789	351
34	ENSG00000105523	chr19	FAM83E	0.3	0.572	-0.272	-0.876	0.011	0.789	354
35	ENSG00000259604	chr15	<NA>	0.336	0.613	-0.277	-0.869	0.001	0.789	361
36	ENSG00000272639	chr15	<NA>	0.336	0.613	-0.277	-0.869	0.001	0.789	361
38	ENSG00000225646	chr17	<NA>	0.292	0.608	-0.316	-0.918	0.033	0.789	369
39	ENSG00000163145	chr4	C1QTNF7	0.252	0.442	-0.19	-0.85	0.013	0.789	373
40	ENSG00000132357	chr5	CARD6	0.141	0.343	-0.202	-0.847	0.024	0.789	376
41	ENSG00000048540	chr12	LMO3	0.312	0.664	-0.352	-0.847	0.013	0.789	377
42	ENSG00000258690	chr14	<NA>	0.354	0.716	-0.362	-0.837	0.01	0.789	385
43	ENSG00000262967	chr17	<NA>	0.416	0.735	-0.318	-0.833	0.002	0.789	386
44	ENSG00000216378	chr6	<NA>	0.123	0.3	-0.177	-1.202	0.001	0.789	396
45	ENSG00000213214	chr7	ARHGEF35	0.242	0.468	-0.226	-0.822	0.012	0.789	397
46	ENSG00000204959	chr7	ARHGEF34P	0.242	0.468	-0.226	-0.822	0.012	0.789	397
47	ENSG00000213253	chr19	<NA>	0.44	0.766	-0.326	-0.821	0.007	0.789	399
48	ENSG00000267128	chr17	RNF157-AS1	0.108	0.281	-0.173	-0.843	0.032	0.789	437
49	ENSG00000248717	chr5	<NA>	0.338	0.625	-0.287	-0.794	0.005	0.789	446
50	ENSG00000264458	chr17	<NA>	0.316	0.625	-0.309	-0.939	0.038	0.789	446
51	ENSG00000160472	chr19	TMEM190	0.309	0.557	-0.249	-0.791	0.006	0.789	448
52	ENSG00000200298	chr14	<NA>	0.262	0.607	-0.346	-0.808	0.041	0.789	470
54	ENSG00000258711	chr14	<NA>	0.129	0.388	-0.258	-0.874	0.042	0.789	486
55	ENSG00000260261	chr3	<NA>	0.326	0.572	-0.246	-0.772	0.019	0.789	488
56	ENSG00000239608	chr3	RUVBL1-AS1	0.178	0.454	-0.277	-1.044	0.042	0.789	494
58	ENSG00000121381	chr12	TAS2R9	0.505	0.847	-0.342	-0.759	0.001	0.789	508
59	ENSG00000176907	chr8	C8orf4	0.295	0.517	-0.221	-0.757	0.008	0.789	512
60	ENSG00000211777	chr14	TRAV3	0.313	0.549	-0.237	-0.757	0.026	0.789	515
62	ENSG00000230749	chr2	MEIS1-AS2	0.185	0.431	-0.246	-0.775	0.045	0.789	532
63	ENSG00000010610	chr12	CD4	0.507	0.864	-0.357	-0.747	0.01	0.789	533
65	ENSG00000207967	chr12	MIR620	0.464	0.697	-0.234	-0.741	0.004	0.789	540
66	ENSG00000251661	chr11	<NA>	0.207	0.385	-0.178	-0.738	0.006	0.789	545
67	ENSG00000255905	chr6	<NA>	0.385	0.664	-0.279	-0.734	0.016	0.789	555
68	ENSG00000215256	chr14	DHRS4-AS1	0.131	0.291	-0.16	-0.858	0.014	0.789	557
69	ENSG00000253784	chr8	<NA>	0.218	0.433	-0.216	-0.73	0.035	0.789	560
70	ENSG00000248993	chr6	<NA>	0.445	0.647	-0.203	-0.728	0.018	0.789	567
71	ENSG00000268457	chr20	<NA>	0.204	0.388	-0.184	-0.724	0.034	0.789	575
72	ENSG00000164850	chr7	GPER1	0.445	0.645	-0.201	-0.722	0.014	0.789	578
73	ENSG00000242020	chr5	RN7SL68P	0.31	0.614	-0.304	-0.721	0.026	0.789	583
74	ENSG00000205361	chr16	MT1DP	0.215	0.435	-0.219	-0.784	0.049	0.789	586
75	ENSG00000114638	chr3	UPK1B	0.413	0.679	-0.265	-0.709	0.045	0.789	610
77	ENSG00000250404	chr11	<NA>	0.475	0.807	-0.332	-0.707	0.041	0.789	618
79	ENSG00000255394	chr8	C8orf49	0.39	0.647	-0.256	-0.706	0.027	0.789	623
80	ENSG00000070526	chr17	ST6GALNAC1	0.441	0.671	-0.23	-0.705	0.02	0.789	625
81	ENSG00000225680	chr14	<NA>	0.143	0.337	-0.194	-0.7	0.046	0.789	640
82	ENSG00000229330	chr17	<NA>	0.395	0.675	-0.281	-0.697	0.018	0.789	646
83	ENSG00000233894	chr1	<NA>	0.377	0.633	-0.257	-0.697	0.025	0.789	647
85	ENSG00000234261	chr6	<NA>	0.346	0.62	-0.274	-0.694	0.029	0.789	651
86	ENSG00000228800	chr10	<NA>	0.215	0.491	-0.275	-0.778	0.054	0.789	666
87	ENSG00000226762	chr10	<NA>	0.461	0.842	-0.381	-0.684	0.038	0.789	681
90	ENSG00000177494	chr3	ZBED2	0.484	0.705	-0.222	-0.675	0.013	0.789	696
91	ENSG00000147697	chr8	GSDMC	0.47	0.681	-0.211	-0.67	0.009	0.789	706
93	ENSG00000183862	chrX	CNGA2	0.429	0.697	-0.269	-0.665	0.027	0.789	715
94	ENSG00000256843	chr12	<NA>	0.096	0.242	-0.147	-0.982	0.013	0.789	720
95	ENSG00000270571	chr2	<NA>	0.191	0.457	-0.266	-0.716	0.057	0.789	729
98	ENSG00000105707	chr19	HPN	0.425	0.616	-0.191	-0.656	0.046	0.789	739
99	ENSG00000138303	chr10	ASCC1	0.111	0.276	-0.164	-0.66	0.058	0.789	748
101	ENSG00000214772	chr12	<NA>	0.341	0.607	-0.266	-0.65	0.054	0.789	755
102	ENSG00000181518	chr11	OR8D4	0.374	0.525	-0.151	-0.649	0.048	0.789	757
103	ENSG00000198901	chr15	PRC1	0.111	0.255	-0.144	-0.816	0.025	0.789	758
106	ENSG00000136514	chr3	RTP4	0.224	0.389	-0.166	-0.718	0.06	0.789	768
107	ENSG00000140873	chr16	ADAMTS18	0.156	0.33	-0.174	-0.646	0.023	0.789	769
108	ENSG00000133106	chr13	EPSTI1	0.155	0.394	-0.239	-0.706	0.06	0.789	773
109	ENSG00000236444	chr13	UBE2L5P	0.427	0.657	-0.23	-0.643	0.003	0.789	780
110	ENSG00000239367	chr19	RN7SL477P	0.271	0.45	-0.179	-0.641	0.011	0.789	788
111	ENSG00000196248	chr11	OR10S1	0.358	0.533	-0.174	-0.641	0.032	0.789	789
113	ENSG00000253302	chr8	STAU2-AS1	0.302	0.509	-0.207	-0.639	0.039	0.789	797
114	ENSG00000252595	chr4	RN7SKP82	0.417	0.662	-0.245	-0.636	0.009	0.789	808
115	ENSG00000265871	chr15	MIR3174	0.506	0.751	-0.245	-0.635	0.003	0.789	810
119	ENSG00000164253	chr5	WDR41	0.204	0.449	-0.246	-0.686	0.063	0.789	822
120	ENSG00000257878	chr12	<NA>	0.423	0.695	-0.272	-0.631	0.043	0.789	822
121	ENSG00000237341	chrX	SYP-AS1	0.394	0.565	-0.171	-0.63	0.004	0.789	828
122	ENSG00000166670	chr11	MMP10	0.161	0.327	-0.166	-0.628	0.052	0.789	833
125	ENSG00000259223	chr15	<NA>	0.461	0.763	-0.302	-0.625	0.058	0.789	844
126	ENSG00000249497	chr17	<NA>	0.401	0.618	-0.218	-0.623	0.006	0.789	848
128	ENSG00000229484	chr1	<NA>	0.525	0.815	-0.29	-0.619	0.015	0.789	864
129	ENSG00000250015	chr5	<NA>	0.479	0.765	-0.285	-0.618	0.012	0.789	868
130	ENSG00000189350	chr2	FAM179A	0.3	0.551	-0.251	-0.617	0.058	0.789	873
131	ENSG00000139160	chr12	METTL20	0.364	0.599	-0.235	-0.617	0.06	0.789	874
132	ENSG00000205423	chr16	CNEP1R1	0.542	0.83	-0.288	-0.617	0.031	0.789	879
134	ENSG00000223956	chr1	<NA>	0.301	0.488	-0.187	-0.614	0.015	0.789	890
137	ENSG00000261195	chr16	<NA>	0.495	0.768	-0.273	-0.613	0.064	0.789	894
138	ENSG00000269978	chr1	<NA>	0.451	0.617	-0.166	-0.613	0.002	0.789	896
139	ENSG00000232046	chr2	<NA>	0.171	0.307	-0.136	-0.663	0.021	0.789	898
141	ENSG00000259143	chr14	<NA>	0.269	0.534	-0.265	-0.612	0.054	0.789	899
142	ENSG00000239920	chr11	<NA>	0.207	0.403	-0.196	-0.607	0.037	0.789	904
143	ENSG00000155893	chr3	ACPL2	0.511	0.798	-0.287	-0.606	0.04	0.789	907
144	ENSG00000178750	chr3	STX19	0.25	0.462	-0.212	-0.604	0.059	0.789	914
146	ENSG00000244522	chr2	<NA>	0.437	0.731	-0.294	-0.808	0.069	0.789	928
148	ENSG00000167644	chr19	C19orf33	0.284	0.448	-0.164	-0.601	0.013	0.789	931
149	ENSG00000249820	chr3	<NA>	0.32	0.499	-0.178	-0.6	0.016	0.789	937
150	ENSG00000140564	chr15	FURIN	0.566	0.83	-0.264	-0.6	0.014	0.789	940
152	ENSG00000257129	chr12	<NA>	0.166	0.337	-0.171	-0.665	0.072	0.789	965
153	ENSG00000256484	chr12	<NA>	0.531	0.792	-0.261	-0.591	0.008	0.789	976
155	ENSG00000227456	chr21	LINC00310	0.366	0.564	-0.198	-0.589	0.072	0.789	983
157	ENSG00000114646	chr3	CSPG5	0.478	0.72	-0.242	-0.588	0.014	0.789	988
158	ENSG00000179403	chr1	VWA1	0.1	0.231	-0.131	-0.701	0.041	0.789	993
160	ENSG00000121634	chr1	GJA8	0.456	0.676	-0.221	-0.585	0.038	0.789	1000
161	ENSG00000117507	chr1	FMO6P	0.402	0.61	-0.208	-0.584	0.056	0.789	1001
163	ENSG00000175967	chr6	<NA>	0.109	0.464	-0.356	-0.757	0.074	0.789	1009
164	ENSG00000248954	chr17	<NA>	0.163	0.325	-0.162	-0.623	0.074	0.789	1013
166	ENSG00000234502	chr9	FYTTD1P1	0.22	0.368	-0.147	-0.579	0.033	0.789	1030
167	ENSG00000248319	chr4	<NA>	0.476	0.717	-0.241	-0.577	0.033	0.789	1032
168	ENSG00000139890	chr14	REM2	0.203	0.346	-0.144	-0.577	0.031	0.789	1033
169	ENSG00000271370	chr12	<NA>	0.629	0.927	-0.297	-0.576	0.058	0.789	1039
170	ENSG00000116748	chr1	AMPD1	0.289	0.509	-0.22	-0.576	0.007	0.789	1040
171	ENSG00000239067	chr5	<NA>	0.544	0.842	-0.298	-0.575	0.059	0.789	1042
172	ENSG00000227006	chr1	<NA>	0.51	0.775	-0.265	-0.572	0.019	0.789	1054
173	ENSG00000231079	chr2	<NA>	0.126	0.329	-0.203	-0.747	0.077	0.789	1055
175	ENSG00000222627	chr3	RNU2-37P	0.291	0.523	-0.232	-0.617	0.077	0.789	1064
178	ENSG00000129636	chr16	ITFG1	0.586	0.791	-0.205	-0.566	0.048	0.789	1083
180	ENSG00000239559	chr11	RPL37P2	0.585	0.848	-0.263	-0.566	0.019	0.789	1087
182	ENSG00000206069	chr22	TMEM211	0.58	0.731	-0.151	-0.563	0.028	0.789	1096
184	ENSG00000253173	chr8	<NA>	0.482	0.72	-0.238	-0.563	0.058	0.789	1098
185	ENSG00000152591	chr4	DSPP	0.579	0.858	-0.279	-0.561	0.016	0.789	1106
187	ENSG00000261325	chr16	<NA>	0.176	0.396	-0.22	-0.558	0.01	0.789	1118
188	ENSG00000260277	chr16	<NA>	0.259	0.469	-0.211	-0.557	0.061	0.789	1126
189	ENSG00000175267	chr16	VWA3A	0.259	0.469	-0.211	-0.557	0.061	0.789	1126
190	ENSG00000224818	chr1	<NA>	0.591	0.886	-0.295	-0.556	0.008	0.789	1129
191	ENSG00000169744	chr4	LDB2	0.375	0.538	-0.163	-0.555	0.06	0.789	1132
192	ENSG00000200320	chr3	SNORA63	0.295	0.448	-0.152	-0.555	0.012	0.789	1133
195	ENSG00000248484	chr5	<NA>	0.085	0.224	-0.139	-0.623	0.082	0.789	1146
196	ENSG00000199005	chr14	MIR370	0.496	0.747	-0.251	-0.552	0.025	0.789	1149
199	ENSG00000183559	chr10	C10orf120	0.541	0.782	-0.241	-0.549	0.02	0.789	1161
